# Supplementary material for: Addressing voltage decay in Li-rich cathodes by broadening the gap between metallic and anionic bands
Source: Nat Commun. 2021 May 24;12:3071. doi: 10.1038/s41467-021-23365-9 (PMC8144552; doi:10.1038/s41467-021-23365-9)
Supplement: Supplementary file 2 — Source Data [file 41467_2021_23365_MOESM2_ESM.xlsx]

## Sheet: Figure 1b
Figure 1b
	Observed	Calculated	Difference		Bragg positions
2θ	Intensity	Intensity2	Intensity3		2θ	Intensity
7400.22	2091.1	2109.8	-3517.45		6662.04	6662.04
7404.66	2106.5	2109.8	-3502.05		6667.5	6667.5
7409.09	2156.1	2148.4	-3491.05		6681.51	6681.51
7413.54	2194.9	2152.3	-3456.15		6683.57	6683.57
7417.98	2153.2	2157.7	-3503.25		6732.7	6732.7
7422.43	2088.4	2165.1	-3575.45		6736.39	6736.39
7426.88	2019.2	2171.8	-3651.35		6738.34	6738.34
7431.33	2088.6	2179.2	-3589.35		6739.92	6739.92
7435.78	2152.3	2187.2	-3533.65		6788.69	6788.69
7440.24	2155.4	2195.5	-3538.85		6817.11	6817.11
7444.7	2128.6	2203.9	-3574.05		6828.62	6828.62
7449.16	2107.5	2212.1	-3603.35		6849.59	6849.59
7453.63	2163.1	2219.8	-3555.45		6893.63	6893.63
7458.09	2188.7	2226.1	-3536.15		6896.66	6896.66
7462.56	2173.7	2229.8	-3554.85		6897.59	6897.59
7467.04	2130.3	2229.7	-3598.15		6904.77	6904.77
7471.51	2137.1	2224.8	-3586.45		6905.53	6905.53
7475.99	2206.1	2215.5	-3508.15		6932.78	6932.78
7480.47	2220	2203.3	-3482.05		6932.78	6932.78
7484.96	2229.4	2190.1	-3459.45		6940.85	6940.85
7489.44	2232.6	2177.5	-3443.65		6944.71	6944.71
7493.93	2196.5	2166.2	-3468.45		6953.77	6953.77
7498.42	2138.1	2156.6	-3517.25		6978.27	6978.27
7502.92	2111.9	2148.6	-3535.45		7000.05	-917.197
7507.42	2128.8	2142.4	-3512.35		7007.19	-917.197
7511.92	2145.3	2137.8	-3491.25		7035.24	-917.197
7516.42	2149	2134.9	-3484.65		7043.66	-917.197
7520.93	2098.9	2133.4	-3533.25		7046.09	-917.197
7525.43	2032.4	2132.9	-3599.25		7069.13	-917.197
7529.94	2080.7	2133.1	-3551.15		7103.72	-917.197
7534.46	2124.1	2133.5	-3508.15		7110.35	-917.197
7538.97	2128.2	2133.5	-3504.05		7112.2	-917.197
7543.49	2113.5	2132.9	-3518.15		7112.2	-917.197
7548.02	2143.2	2131.7	-3487.25		7182.98	-917.197
7552.54	2165.1	2130.2	-3463.85		7203.08	-917.197
7557.07	2115.5	2128.9	-3512.15		7241.43	-917.197
7561.6	2127.5	2128.6	-3499.85		7259.85	-917.197
7566.13	2223.7	2129.8	-3404.85		7259.85	-917.197
7570.66	2258.8	2133.2	-3373.15		7262.5	-917.197
7575.2	2192.1	2139	-3445.65		7293.53	-917.197
7579.74	2148	2147.6	-3498.35		7297.12	-917.197
7584.29	2156.5	2159.2	-3501.45		7304.51	-917.197
7588.83	2166.4	2173.8	-3506.15		7306.73	-917.197
7593.38	2166.1	2191	-3523.65		7321.82	-917.197
7597.93	2189.4	2209.9	-3519.25		7349.52	-917.197
7602.49	2256.4	2229	-3471.35		7354.1	-917.197
7607.05	2295.3	2246.5	-3449.95		7394	-917.197
7611.6	2287.2	2259.6	-3471.15		7444.72	-917.197
7616.17	2348.8	2266.1	-3416.05		7474.81	-917.197
7620.73	2452.3	2264.7	-3311.15		7502.34	-917.197
7625.3	2444.4	2255.9	-3310.25		7548.92	-917.197
7629.87	2372.5	2241.9	-3368.15		7548.92	-917.197
7634.45	2377.9	2225.5	-3346.35		7622.74	-917.197
7639.02	2457.4	2209.1	-3250.45		7638.85	-917.197
7643.6	2480.7	2194.6	-3212.65		7679.4	-917.197
7648.18	2429	2183.4	-3253.15		7734.71	-917.197
7652.77	2355.8	2175.8	-3318.75		7734.71	-917.197
7657.35	2311.2	2171.6	-3359.15		7777.9	-917.197
7661.94	2271.5	2169.7	-3396.95		7777.9	-917.197
7666.54	2197.9	2168.9	-3469.75		7785.52	-917.197
7671.13	2249.2	2167.8	-3417.35		7789.3	-917.197
7675.73	2259.3	2165.5	-3404.95		7806.48	-917.197
7680.33	2205.1	2161.7	-3455.35		7829.57	-917.197
7684.94	2178.5	2157.4	-3477.65		7840.08	-917.197
7689.54	2202.3	2154.1	-3450.55		7858.73	-917.197
7694.15	2181.3	2153.1	-3470.55		7894.15	-917.197
7698.76	2149.9	2155.3	-3504.15		7925.72	-917.197
7703.38	2200.3	2161	-3459.45		7925.72	-917.197
7708	2231.6	2170.1	-3437.25		7955.97	-917.197
7712.62	2270.1	2182.5	-3411.15		7976.9	-917.197
7717.24	2281.1	2197.5	-3415.15		7989.19	-917.197
7721.87	2304.8	2214.4	-3408.35		8026.41	-917.197
7726.5	2285.2	2232.8	-3446.35		8077.14	-917.197
7731.13	2294.6	2253	-3457.15		8089.62	-917.197
7735.76	2279.4	2276	-3495.35		8174.37	-917.197
7740.4	2272.7	2304	-3530.05		8194.24	-917.197
7745.04	2279.5	2338.9	-3558.15		8224.12	-917.197
7749.68	2294.6	2381.2	-3585.35		8244.36	-917.197
7754.33	2325.6	2429.8	-3602.95		8281.34	-917.197
7758.97	2396.3	2480.6	-3583.05		8359.53	-917.197
7763.63	2418.9	2528	-3607.85		8364.93	-917.197
7768.28	2424.7	2564.4	-3638.45		8379.43	-917.197
7772.94	2448.5	2582.9	-3633.15		8380.78	-917.197
7777.6	2488.2	2579.7	-3590.25		8402.2	-917.197
7782.26	2471.5	2555.7	-3582.95		8429.63	-917.197
7786.92	2435.1	2516.6	-3580.25		8431.01	-917.197
7791.59	2409.5	2469.6	-3558.85		8431.01	-917.197
7796.26	2333.3	2422.3	-3587.75		8467.45	-917.197
7800.93	2268.4	2379.6	-3609.95		8589.45	-917.197
7805.61	2255.2	2344.1	-3587.65		8631.3	-917.197
7810.29	2241.3	2316.6	-3574.05		8635.76	-917.197
7814.97	2252	2296.2	-3542.95		8742.53	-917.197
7819.66	2233.7	2281	-3546.05		8758.35	-917.197
7824.34	2209.6	2268.1	-3557.25		8866.2	-917.197
7829.03	2223	2254.9	-3530.65		8929.79	-917.197
7833.73	2239	2239.9	-3499.65		8955.71	-917.197
7838.42	2271.7	2222.6	-3449.65		9003.18	-917.197
7843.12	2249.8	2203.8	-3452.75		9038.65	-917.197
7847.82	2178.1	2184.5	-3505.15		9043.77	-917.197
7852.53	2127.4	2165.4	-3536.75		9103.91	-917.197
7857.23	2123.9	2147	-3521.85		9110.88	-917.197
7861.94	2142.5	2130.1	-3486.35		9129.62	-917.197
7866.66	2148.1	2115.3	-3465.95		9131.38	-917.197
7871.37	2151.6	2103.3	-3450.45		9194.67	-917.197
7876.09	2110.2	2094.1	-3482.65		9194.67	-917.197
7880.81	2078.4	2087.5	-3507.85		9213.51	-917.197
7885.54	2121.6	2083.2	-3460.35		9243.81	-917.197
7890.26	2126.8	2080.9	-3452.85		9458.2	-917.197
7894.99	2129.6	2080.1	-3449.25		9464.07	-917.197
7899.73	2169.4	2080.8	-3410.15		9520.14	-917.197
7904.46	2180.1	2082.8	-3401.45		9605.13	-917.197
7909.2	2137.6	2085.7	-3446.85		9615.85	-917.197
7913.94	2092.1	2089.5	-3496.15		9855.16	-917.197
7918.69	2134.6	2093.9	-3458.05		9954.08	-917.197
7923.43	2145	2099	-3452.75		10002.1	-917.197
7928.18	2118.8	2105.3	-3485.25		10002.1	-917.197
7932.93	2085.8	2113.8	-3526.75		10009	-917.197
7937.69	2080	2125.4	-3544.15		10090.7	-917.197
7942.45	2107	2140.4	-3532.15		10100.2	-917.197
7947.21	2167.8	2158.7	-3489.65		10103.2	-917.197
7951.97	2168	2179.4	-3510.15		10125.8	-917.197
7956.74	2143.6	2201.2	-3556.35		10166.1	-917.197
7961.51	2165	2221.8	-3555.55		10217.2	-917.197
7966.28	2244.7	2238.5	-3492.55		10240.6	-917.197
7971.06	2262.5	2248.5	-3484.75		10433.7	-917.197
7975.84	2227.3	2249.2	-3520.65		10503	-917.197
7980.62	2221.4	2240.4	-3517.75		10551.3	-917.197
7985.4	2164.4	2223.4	-3557.75		10588	-917.197
7990.19	2144.8	2200.9	-3554.85		10666.7	-917.197
7994.98	2155.1	2176.6	-3520.25		10801.9	-917.197
7999.77	2140.2	2153.7	-3512.25		10801.9	-917.197
8004.57	2179.2	2134.1	-3453.65		11195	-917.197
8009.36	2199.4	2118.4	-3417.75		11507	-917.197
8014.17	2244.3	2105.9	-3360.35		11507	-917.197
8018.97	2264.1	2095.3	-3329.95		11544	-917.197
8023.78	2221.4	2085.7	-3363.05		11600.2	-917.197
8028.59	2183	2076.5	-3392.25		11672.7	-917.197
8033.4	2189.8	2068	-3376.95		11676.4	-917.197
8038.21	2210.2	2061.1	-3349.65		11711.3	-917.197
8043.03	2223	2056.2	-3331.95		12002.7	-917.197
8047.85	2136.2	2053.5	-3416.05		12002.7	-917.197
8052.68	2077.9	2052.7	-3473.55		12108.6	-917.197
8057.51	2045.4	2053.3	-3506.65		12182.8	-917.197
8062.34	2030.9	2054.1	-3521.95		12226.7	-917.197
8067.17	2017.5	2054.2	-3535.45		12361.4	-917.197
8072.01	2037.8	2052.5	-3513.45		12549.2	-917.197
8076.84	2034.5	2048.4	-3512.65		13123	-917.197
8081.69	2027.1	2042.4	-3514.05		13205.7	-917.197
8086.53	2039.4	2035.3	-3494.65		13359.3	-917.197
8091.38	2044.3	2028	-3482.45		13476.1	-917.197
8096.23	2025.2	2021.5	-3495.05		13695.3	-917.197
8101.08	2037.4	2016.1	-3477.45		13783.3	-917.197
8105.94	2012.8	2012.3	-3498.25		13789.4	-917.197
8110.8	2021.5	2010.3	-3487.55		13885.4	-917.197
8115.66	2014.5	2010.2	-3494.45		14010.3	-917.197
8120.52	1959.7	2012.2	-3551.25		14783.5	-917.197
8125.39	1955.2	2016.4	-3559.95		15000	-917.197
8130.26	1951.1	2023.2	-3570.85		15607.9	-917.197
8135.14	1926.2	2032.8	-3605.35		15654.1	-917.197
8140.01	1954.2	2045.3	-3589.85		16755.8	-917.197
8144.89	2041.3	2060.5	-3517.95		16929	-917.197
8149.78	2035.2	2077.9	-3541.45		17256.4	-917.197
8154.66	2050.8	2096.1	-3544.05		17510.4	-917.197
8159.55	2090.5	2113.5	-3521.75		17999.7	-917.197
8164.44	2084.8	2127.7	-3541.65		18070.6	-917.197
8169.34	2166.5	2136.5	-3468.75		18201	-917.197
8174.23	2229.2	2138.6	-3408.15		18214.9	-917.197
8179.13	2250.7	2134.1	-3382.15		20197.9	-917.197
8184.04	2235.8	2124.7	-3387.65		21093.4	-917.197
8188.94	2175.6	2111.7	-3434.85		21324	-917.197
8193.85	2198.6	2096.8	-3396.95		23189.3	-917.197
8198.76	2252.1	2081.5	-3328.15		23341.5	-917.197
8203.68	2187.8	2068	-3378.95		27563	-917.197
8208.6	2031.7	2057.8	-3524.85		29981.4	-917.197
8213.52	2023.7	2051.7	-3526.75		34488.2	-917.197
8218.44	2029.9	2049.6	-3518.45		34995.3	-917.197
8223.37	2015.8	2051.1	-3534.05		35972.5	-917.197
8228.3	1998.4	2055.7	-3556.05
8233.23	1950.1	2062.2	-3610.85
8238.17	1900.9	2069.9	-3667.75
8243.1	1924.6	2078.5	-3652.65
8248.05	1984	2088	-3602.75
8252.99	2013.3	2098.6	-3584.05
8257.94	2030.1	2110.3	-3578.95
8262.89	2015.8	2121.9	-3604.85
8267.84	2021.3	2131.1	-3608.55
8272.8	1969.6	2135	-3664.15
8277.76	2004.1	2131.6	-3626.25
8282.72	2019.9	2120.7	-3599.55
8287.68	2041.1	2104.8	-3562.45
8292.65	2062	2087.9	-3524.65
8297.62	2056.5	2073.6	-3515.85
8302.6	2056	2064.8	-3507.55
8307.58	2004.4	2063.2	-3557.55
8312.56	1975.5	2070	-3593.25
8317.54	1999.1	2086.1	-3585.75
8322.53	2010.2	2111.7	-3600.25
8327.51	2071.9	2146.5	-3573.35
8332.51	2107	2189.2	-3580.95
8337.5	2173.2	2236.9	-3562.45
8342.5	2223.5	2285.7	-3560.95
8347.5	2180.4	2330	-3648.35
8352.5	2240.5	2364.4	-3622.65
8357.51	2316.9	2384.3	-3566.15
8362.52	2325.6	2389.9	-3563.05
8367.54	2321.2	2385.3	-3562.85
8372.55	2271	2375.8	-3603.55
8377.57	2275.5	2365.6	-3588.85
8382.59	2265.7	2357.1	-3590.15
8387.62	2243.8	2351.7	-3606.65
8392.65	2294.7	2349.4	-3553.45
8397.68	2276	2348.5	-3571.25
8402.71	2249.3	2347.5	-3596.95
8407.75	2289.7	2345.6	-3554.65
8412.79	2227.7	2341.7	-3612.75
8417.83	2247.1	2333.2	-3584.85
8422.88	2306.7	2316.3	-3508.35
8427.93	2348.5	2287.8	-3438.05
8432.98	2336.3	2248.3	-3410.75
8438.04	2315.6	2202.4	-3385.55
8443.09	2281	2156.3	-3374.05
8448.16	2252.6	2114.1	-3360.25
8453.22	2175.5	2078.1	-3401.35
8458.29	2200.1	2048.2	-3346.85
8463.36	2141.1	2023.5	-3381.15
8468.43	2074.2	2002.9	-3427.45
8473.51	2049.5	1985.6	-3434.85
8478.59	1963.8	1971.2	-3506.15
8483.67	1969.8	1959.4	-3488.35
8488.76	2031	1949.9	-3417.65
8493.85	1949.4	1942.2	-3491.55
8498.94	1901.5	1936.3	-3533.55
8504.03	1920.6	1931.6	-3509.75
8509.13	1980.1	1928.1	-3446.75
8514.23	2011.2	1925.6	-3413.15
8519.34	1989.7	1923.9	-3432.95
8524.44	1915.2	1923.1	-3506.65
8529.55	1864.6	1923.2	-3557.35
8534.67	1930.7	1927	-3495.05
8539.78	1966.5	1932	-3464.25
8544.9	1942.4	1938.6	-3494.95
8550.03	1956.3	1946.8	-3489.25
8555.15	1956.1	1957.1	-3499.75
8560.28	1957.6	1969.2	-3510.35
8565.41	2019.5	1983.3	-3462.55
8570.55	2010	1999	-3487.75
8575.69	2027.8	2016	-3486.95
8580.83	2026.1	2033.9	-3506.55
8585.97	2031.3	2052.8	-3520.25
8591.12	2059.1	2073.6	-3513.25
8596.27	2108.8	2097.9	-3487.85
8601.42	2171.6	2127.2	-3454.35
8606.58	2162.8	2161.6	-3497.55
8611.74	2121.3	2198.8	-3576.25
8616.9	2170.8	2234.5	-3562.45
8622.07	2275.9	2262	-3484.85
8627.24	2335.2	2274.4	-3437.95
8632.41	2331.6	2266.8	-3433.95
8637.58	2343.3	2239.7	-3395.15
8642.76	2316.8	2199.1	-3381.05
8647.94	2262.4	2153.3	-3389.65
8653.13	2213.3	2109	-3394.45
8658.31	2178.8	2070.5	-3390.45
8663.5	2190.9	2039.5	-3347.35
8668.7	2161	2016.1	-3353.85
8673.89	2076.9	1999.5	-3421.35
8679.09	2005	1988.5	-3482.25
8684.3	1986.4	1981.9	-3494.25
8689.5	1997.5	1978.6	-3479.85
8694.71	1967	1977.8	-3509.55
8699.93	1985	1978.8	-3492.55
8705.14	1973.8	1981.5	-3506.45
8710.36	2024	1985.4	-3460.15
8715.58	2066.7	1990.2	-3422.25
8720.81	2065.2	1995.6	-3429.15
8726.04	2064.4	2000.7	-3435.05
8731.27	2044.5	2004.8	-3459.05
8736.5	2060.8	2007.2	-3445.15
8741.74	2081.6	2007.3	-3424.45
8746.98	2101.1	2005.5	-3403.15
8752.22	2067.9	2002.5	-3433.35
8757.47	2125.8	1999.1	-3372.05
8762.72	2109	1996.2	-3385.95
8767.97	2126.6	1993.9	-3366.05
8773.23	2154.2	1992.8	-3337.35
8778.49	2107.3	1992.7	-3384.15
8783.75	2068.8	1993.6	-3423.55
8789.02	2018.8	1995.5	-3475.45
8794.29	1989.8	1998.5	-3507.45
8799.56	1987	2002.7	-3514.45
8804.83	1990.2	2008.5	-3517.05
8810.11	1996.2	2016.2	-3518.75
8815.39	2025.4	2026.4	-3499.75
8820.68	2051	2039.8	-3487.55
8825.97	1975.9	2056.6	-3579.45
8831.26	2000.6	2077.2	-3575.35
8836.55	2041.5	2100.8	-3558.05
8841.85	2033.2	2126.4	-3591.95
8847.15	2021.1	2151.2	-3628.85
8852.46	2122.7	2172.2	-3548.25
8857.76	2272.2	2185.2	-3411.75
8863.07	2339.5	2187.3	-3346.55
8868.39	2352.5	2178.1	-3324.35
8873.7	2328.3	2160.8	-3331.25
8879.02	2203	2140.1	-3435.85
8884.35	2127.3	2120.1	-3491.55
8889.67	2045.2	2103.8	-3557.35
8895	2008	2092.7	-3583.45
8900.33	1957.9	2087.3	-3628.15
8905.67	1947.4	2088	-3639.35
8911.01	1996.1	2092	-3594.65
8916.35	2005.1	2101.5	-3595.15
8921.7	2005.1	2116	-3609.65
8927.05	2042.7	2134.3	-3590.35
8932.4	2034.1	2154.9	-3619.55
8937.75	2032	2175.6	-3642.35
8943.11	2044.6	2193.6	-3647.75
8948.47	2052.7	2205.7	-3651.75
8953.84	2126.9	2210.1	-3581.95
8959.21	2182.3	2207.9	-3524.35
8964.58	2185.1	2202.6	-3516.25
8969.95	2115.3	2198.5	-3581.95
8975.33	2107	2199.2	-3590.95
8980.71	2143.2	2206.2	-3561.75
8986.09	2126.3	2219.4	-3591.85
8991.48	2204.7	2237.4	-3531.45
8996.87	2215.9	2258.5	-3541.35
9002.26	2229.4	2281.3	-3550.65
9007.66	2400.8	2305.7	-3403.65
9013.06	2472.8	2332.6	-3358.55
9018.47	2556	2361.7	-3304.45
9023.87	2556.4	2389.6	-3331.95
9029.28	2627	2410.6	-3282.35
9034.7	2702.5	2417.9	-3214.15
9040.11	2765.7	2407.3	-3140.35
9045.53	2726.5	2380.3	-3152.55
9050.95	2683.4	2345	-3160.35
9056.38	2534	2310.6	-3275.35
9061.81	2415.5	2285.2	-3368.45
9067.24	2392.7	2273.7	-3379.75
9072.68	2400	2278.4	-3377.15
9078.12	2359.8	2298.9	-3437.85
9083.56	2303.4	2332.7	-3528.05
9089.01	2277.9	2375.2	-3596.05
9094.46	2339.4	2420	-3579.35
9099.91	2432	2460.3	-3527.05
9105.36	2453.2	2491.2	-3536.75
9110.82	2477.7	2510.9	-3531.95
9116.28	2471.3	2518.4	-3545.85
9121.75	2470.3	2511.6	-3540.05
9127.22	2458.5	2488	-3528.25
9132.69	2365.2	2448.1	-3581.65
9138.17	2274.4	2397.7	-3622.05
9143.64	2231.9	2347.5	-3614.35
9149.13	2165.8	2306.1	-3639.05
9154.61	2124.3	2279.8	-3654.25
9160.1	2191.9	2271	-3577.85
9165.59	2225	2279.3	-3553.05
9171.09	2187.5	2301.9	-3613.15
9176.58	2187.1	2333.2	-3644.85
9182.09	2241.4	2366.1	-3623.45
9187.59	2302.7	2391.4	-3587.45
9193.1	2357.2	2402.3	-3543.85
9198.61	2385.8	2395.7	-3508.65
9204.13	2372.6	2373.4	-3499.55
9209.64	2416.3	2339	-3421.45
9215.17	2412.9	2296.8	-3382.65
9220.69	2323.2	2251.8	-3427.35
9226.22	2212.7	2208.5	-3494.55
9231.75	2175.3	2169.5	-3492.95
9237.28	2199.1	2135.4	-3435.05
9242.82	2158.5	2105.2	-3445.45
9248.36	2107.2	2078.6	-3470.15
9253.91	1999.8	2055.5	-3554.45
9259.46	1973.5	2035.9	-3561.15
9265.01	1993.6	2020.2	-3525.35
9270.56	1970.7	2007.3	-3535.35
9276.12	1925.6	1997.6	-3570.75
9281.68	1948.9	1989.8	-3539.65
9287.25	1954.5	1983.6	-3527.85
9292.81	1884.4	1978.9	-3593.25
9298.39	1864.2	1975.1	-3609.65
9303.96	1882.8	1972.1	-3588.05
9309.54	1910.3	1969.7	-3558.15
9315.12	1918.7	1967.7	-3547.75
9320.7	1903.4	1966	-3561.35
9326.29	1922	1964.7	-3541.45
9331.88	1962.8	1963.6	-3499.55
9337.48	1943.8	1963.1	-3518.05
9343.08	1857.7	1962.5	-3603.55
9348.68	1895.9	1962.3	-3565.15
9354.28	1926	1962.4	-3535.15
9359.89	1842.4	1962.9	-3619.25
9365.5	1873.5	1964.3	-3589.55
9371.12	1913.4	1966.4	-3551.75
9376.74	1924.3	1969.3	-3543.75
9382.36	1941.5	1973.6	-3530.85
9387.98	1978.4	1979.7	-3500.05
9393.61	2024.1	1988.6	-3463.25
9399.24	2008.7	2001.4	-3491.45
9404.88	2007.6	2020	-3511.15
9410.52	1961.2	2045.7	-3583.25
9416.16	1963.4	2080.3	-3615.65
9421.8	2015.7	2124.8	-3607.85
9427.45	2057.4	2178.8	-3620.15
9433.1	2125.9	2240	-3612.85
9438.76	2199.1	2303.5	-3603.15
9444.42	2257.3	2361.1	-3602.55
9450.08	2332.3	2402.4	-3568.85
9455.75	2365.2	2417.8	-3551.35
9461.42	2472.3	2403.1	-3429.55
9467.09	2540.7	2363.2	-3321.25
9472.76	2530.6	2309.7	-3277.85
9478.44	2447.9	2254.5	-3305.35
9484.13	2352.9	2206.3	-3352.15
9489.81	2247.9	2169.6	-3420.45
9495.5	2214.2	2145	-3429.55
9501.2	2222.1	2130.1	-3406.75
9506.89	2166.5	2121	-3453.25
9512.59	2174.9	2112.5	-3436.35
9518.29	2203.6	2100.6	-3395.75
9524	2263.8	2084	-3318.95
9529.71	2162.5	2064	-3400.25
9535.42	2177.5	2043.8	-3365.05
9541.14	2174	2025.9	-3350.65
9546.86	2130.8	2012.2	-3380.15
9552.59	2140.2	2003.9	-3362.45
9558.31	2101	2001.5	-3399.25
9564.04	2059.4	2005	-3444.35
9569.78	2039.4	2014.2	-3473.55
9575.52	2053.3	2028.2	-3473.65
9581.26	2109.4	2045.5	-3434.85
9587	2091.9	2063.8	-3470.65
9592.75	2093	2079.6	-3485.35
9598.5	2138.2	2089.3	-3449.85
9604.25	2182.3	2089.7	-3406.15
9610.01	2156.6	2080.1	-3422.25
9615.77	2177.9	2062.6	-3383.45
9621.54	2164	2040.4	-3375.15
9627.31	2036.9	2017.2	-3479.05
9633.08	2019.4	1995.7	-3475.05
9638.86	2027.1	1977.3	-3448.95
9644.63	1977.9	1962.6	-3483.45
9650.42	1987.3	1951.2	-3462.65
9656.2	1995.8	1942.8	-3445.75
9661.99	1899.3	1936.8	-3536.25
9667.79	1893.1	1932.4	-3538.05
9673.58	1905	1929.2	-3522.95
9679.38	1950.9	1926.8	-3474.65
9685.18	1927	1924.9	-3496.65
9690.99	1899.7	1923.3	-3522.35
9696.8	1894.4	1921.9	-3526.25
9702.62	1898.4	1920.9	-3521.25
9708.43	1905.4	1919.9	-3513.25
9714.25	1951.5	1919.1	-3466.35
9720.08	1963	1918.4	-3454.15
9725.9	1857.8	1917.8	-3558.75
9731.74	1887.2	1917.5	-3529.05
9737.57	1912.2	1917	-3503.55
9743.41	1911.3	1916.7	-3504.15
9749.25	1874	1916.4	-3541.15
9755.1	1897.7	1916.2	-3517.25
9760.94	1909.5	1916	-3505.25
9766.8	1916.6	1915.8	-3497.95
9772.65	1902.3	1915.8	-3512.25
9778.51	1889	1915.9	-3525.65
9784.37	1941.3	1916.2	-3473.65
9790.24	1956.6	1916.6	-3458.75
9796.11	1937.9	1916.9	-3477.75
9801.98	1914.2	1917.6	-3502.15
9807.86	1965.7	1918.7	-3451.75
9813.74	1958.7	1920.1	-3460.15
9819.62	1966.4	1921.7	-3454.05
9825.51	1939	1923.6	-3483.35
9831.4	1892	1925.8	-3532.55
9837.3	1940.8	1928.2	-3486.15
9843.2	1947.3	1930.5	-3481.95
9849.1	1954.6	1932.8	-3476.95
9855	1944.2	1935	-3489.55
9860.91	1977.3	1937	-3458.45
9866.82	1887.8	1939.6	-3550.55
9872.74	1868.9	1943.3	-3573.15
9878.66	1946.7	1948.6	-3500.65
9884.58	1952.3	1956.4	-3502.85
9890.51	1937.4	1968	-3529.35
9896.44	1951.1	1984.6	-3532.25
9902.37	1948.4	2007.9	-3558.25
9908.31	1958.4	2039.4	-3579.75
9914.25	1987.1	2080.1	-3591.75
9920.19	2017.5	2130	-3611.25
9926.14	2060.6	2187.5	-3625.65
9932.09	2165.4	2248.8	-3582.15
9938.05	2177.5	2307.3	-3628.55
9944.01	2210.8	2354.2	-3642.15
9949.97	2279.3	2381.5	-3600.95
9955.93	2320.4	2386.7	-3565.05
9961.9	2316.1	2375.7	-3558.35
9967.88	2301	2359.4	-3557.15
9973.85	2351.6	2346.9	-3494.05
9979.83	2335.9	2342.1	-3504.95
9985.81	2338.1	2343.5	-3504.15
9991.8	2388.5	2344.9	-3455.15
9997.79	2400.9	2338.8	-3436.65
10003.8	2474.6	2320.3	-3344.45
10009.8	2511.7	2291.1	-3278.15
10015.8	2464.8	2258.3	-3292.25
10021.8	2372	2231.1	-3357.85
10027.8	2294	2217.6	-3422.35
10033.8	2323	2224.7	-3400.45
10039.8	2316.3	2258.1	-3440.55
10045.8	2284.5	2322.8	-3537.05
10051.9	2405.1	2421.8	-3515.45
10057.9	2540.7	2555.6	-3513.65
10063.9	2716.7	2719.6	-3501.65
10070	2876.7	2902.6	-3524.65
10076	2981	3085.1	-3602.85
10082	3095.4	3238.9	-3642.25
10088.1	3184.9	3334	-3647.85
10094.1	3209.6	3349.4	-3638.55
10100.2	3141.5	3282.9	-3640.15
10106.2	3034	3152.9	-3617.65
10112.3	2888.5	2990.9	-3601.15
10118.4	2796.8	2829.7	-3531.65
10124.4	2693	2694.1	-3499.85
10130.5	2565.2	2596.1	-3529.65
10136.6	2481	2538.3	-3556.05
10142.6	2500.4	2514.9	-3513.25
10148.7	2581.6	2514.6	-3431.75
10154.8	2592.5	2522	-3428.25
10160.9	2582.1	2521.5	-3438.15
10167	2603.7	2504.2	-3399.25
10173.1	2596.8	2472.1	-3374.05
10179.2	2609.8	2435.5	-3324.45
10185.3	2543.7	2405.3	-3360.35
10191.4	2477.3	2387.7	-3409.15
10197.5	2447.5	2382.6	-3433.85
10203.6	2440.9	2384.7	-3442.55
10209.8	2516.9	2384.6	-3366.45
10215.9	2574.2	2373.9	-3298.45
10222	2577.2	2348.1	-3269.65
10228.1	2534.7	2309.1	-3273.15
10234.3	2414.3	2260.6	-3345.05
10240.4	2323.7	2206.7	-3381.75
10246.5	2238.6	2151.1	-3411.25
10252.7	2199.7	2098.1	-3397.15
10258.8	2138.5	2051.4	-3411.65
10265	2068.1	2012.5	-3443.15
10271.1	1979.5	1981.6	-3500.85
10277.3	1958.9	1958	-3497.85
10283.5	1877.1	1940.2	-3561.85
10289.6	1871.3	1927.1	-3554.55
10295.8	1896	1917.4	-3520.15
10302	1905.4	1910	-3503.35
10308.1	1892.1	1904.7	-3511.35
10314.3	1841.2	1900.3	-3557.85
10320.5	1837.2	1896.7	-3558.25
10326.7	1877	1893.8	-3515.55
10332.9	1926.4	1891.4	-3463.75
10339.1	1950.8	1889.5	-3437.45
10345.3	1957.5	1888	-3429.25
10351.5	1882.5	1886.9	-3503.15
10357.7	1862	1886.3	-3523.05
10363.9	1877.9	1886.4	-3507.25
10370.1	1892.9	1887.2	-3493.05
10376.3	1855.7	1889.1	-3532.15
10382.5	1933.3	1892.2	-3457.65
10388.8	1943.8	1896.8	-3451.75
10395	1942.6	1903	-3459.15
10401.2	1892.1	1910.7	-3517.35
10407.5	1827.9	1919.6	-3590.45
10413.7	1860	1928.8	-3567.55
10420	1917.9	1937.4	-3518.25
10426.2	1957.8	1943.8	-3484.75
10432.5	1931.9	1947.4	-3514.25
10438.7	1947.5	1948.5	-3499.75
10445	1931.7	1949.2	-3516.25
10451.2	1886.6	1952	-3564.15
10457.5	1911.6	1959	-3546.15
10463.8	2002.6	1971.5	-3467.65
10470	2014.4	1989.9	-3474.25
10476.3	1986.3	2013.6	-3526.05
10482.6	2041	2040.7	-3498.45
10488.9	2041.4	2068.4	-3525.75
10495.2	2052.9	2093.1	-3538.95
10501.5	2070.3	2112.4	-3540.85
10507.8	2019	2126.8	-3606.55
10514.1	2106.6	2140.8	-3532.95
10520.4	2101.3	2159.1	-3556.55
10526.7	2072.3	2184.5	-3610.95
10533	2084	2216.4	-3631.15
10539.3	2118.9	2250.7	-3630.55
10545.6	2177.4	2281.6	-3602.95
10551.9	2223	2304.1	-3579.85
10558.3	2226.8	2318.1	-3590.05
10564.6	2302.6	2326	-3522.15
10570.9	2412	2328.6	-3415.35
10577.3	2473.7	2322.4	-3347.45
10583.6	2498.8	2301.3	-3301.25
10590	2483.9	2262	-3276.85
10596.3	2398.5	2208.4	-3308.65
10602.7	2284.5	2150.1	-3364.35
10609	2167.8	2094.2	-3425.15
10615.4	2047.4	2047.1	-3498.45
10621.8	2014.3	2011.7	-3496.15
10628.1	1984.5	1988.2	-3502.45
10634.5	1981.4	1976.3	-3493.65
10640.9	1981.9	1972.2	-3489.05
10647.2	1939.9	1973.2	-3532.05
10653.6	2003.1	1975.4	-3471.05
10660	1988.4	1974.6	-3484.95
10666.4	2022.1	1967.9	-3444.55
10672.8	2058.5	1954.6	-3394.85
10679.2	1971.4	1937.5	-3464.85
10685.6	1911.5	1919.4	-3506.65
10692	1861.9	1902.1	-3538.95
10698.4	1881	1887.2	-3504.95
10704.8	1868.5	1875.1	-3505.35
10711.3	1873.2	1865.8	-3491.35
10717.7	1855.3	1859.1	-3502.55
10724.1	1792.1	1854.5	-3561.15
10730.5	1769.9	1851.9	-3580.75
10737	1791.2	1851.1	-3558.65
10743.4	1788	1852	-3562.75
10749.8	1816.7	1854.7	-3536.75
10756.3	1829.2	1859.9	-3529.45
10762.7	1857.2	1866.7	-3508.25
10769.2	1911.9	1875.3	-3462.15
10775.6	1895.1	1884.9	-3488.55
10782.1	1942.5	1894.6	-3450.85
10788.6	1950.6	1902.3	-3450.45
10795	1902.3	1906.2	-3502.65
10801.5	1890.3	1904.3	-3512.75
10808	1869.4	1896.9	-3526.25
10814.5	1897	1885.9	-3487.65
10821	1840	1873.1	-3531.85
10827.5	1849.3	1861.2	-3510.65
10833.9	1827.9	1850.3	-3521.15
10840.4	1855.6	1841.7	-3484.85
10846.9	1822.4	1835.1	-3511.45
10853.4	1867.7	1830.1	-3461.15
10860	1812.8	1826.5	-3512.45
10866.5	1840.5	1823.8	-3482.05
10873	1888.9	1821.7	-3431.55
10879.5	1853	1820.1	-3465.85
10886	1829.2	1818.8	-3488.35
10892.5	1815.9	1817.7	-3500.55
10899.1	1833	1816.8	-3482.55
10905.6	1840.2	1815.6	-3474.15
10912.1	1762.6	1814.8	-3550.95
10918.7	1740.3	1814.1	-3572.55
10925.2	1749.5	1814.9	-3564.15
10931.8	1817.5	1815.8	-3497.05
10938.3	1817	1816.8	-3498.55
10944.9	1841.8	1817.7	-3474.65
10951.5	1791.6	1818.8	-3525.95
10958	1763.3	1819.6	-3555.05
10964.6	1790.7	1820.7	-3528.75
10971.2	1761.1	1821.9	-3559.55
10977.8	1823.6	1823.1	-3498.25
10984.3	1804.7	1824.2	-3518.25
10990.9	1794.4	1825.5	-3529.85
10997.5	1841.5	1826.8	-3484.05
11004.1	1834	1828.2	-3492.95
11010.7	1812.5	1829.6	-3515.85
11017.3	1781.7	1831.1	-3548.15
11023.9	1787	1832.7	-3544.45
11030.5	1753.7	1834.3	-3579.35
11037.1	1770	1836.1	-3564.85
11043.8	1758	1837.9	-3578.65
11050.4	1738.3	1839.9	-3600.35
11057	1775	1840.6	-3564.35
11063.6	1754	1841.6	-3586.35
11070.3	1778.1	1842.6	-3563.25
11076.9	1770.9	1844	-3571.85
11083.5	1765.6	1845.6	-3578.75
11090.2	1807.1	1847.7	-3539.35
11096.8	1819.3	1850.3	-3529.75
11103.5	1820.7	1853.8	-3531.85
11110.2	1845.1	1858.7	-3512.35
11116.8	1893.8	1865.6	-3470.55
11123.5	1841	1875.7	-3533.45
11130.2	1824	1890.4	-3565.15
11136.8	1876.1	1911.3	-3533.95
11143.5	1892.9	1940.4	-3546.25
11150.2	1969.6	1978.8	-3507.95
11156.9	2000.9	2027.1	-3524.95
11163.6	2008.7	2083.7	-3573.75
11170.3	2071.9	2144.4	-3571.25
11177	2193.5	2201.9	-3507.15
11183.7	2218.9	2245.1	-3524.95
11190.4	2257.2	2262.6	-3504.15
11197.1	2266.3	2248.2	-3480.65
11203.8	2225.9	2205.9	-3478.75
11210.5	2242.5	2147.6	-3403.85
11217.2	2196.3	2085.4	-3387.85
11224	2123.7	2027.9	-3402.95
11230.7	2059.9	1979.1	-3417.95
11237.4	1974.3	1941	-3465.45
11244.2	1988.3	1912.4	-3422.85
11250.9	1949.6	1892.1	-3441.25
11257.6	1885.4	1878.3	-3491.65
11264.4	1830	1869	-3537.75
11271.1	1846.1	1862.9	-3515.55
11277.9	1867.4	1859.3	-3490.65
11284.7	1881.3	1856.7	-3474.15
11291.4	1876	1855	-3477.75
11298.2	1898.2	1853.9	-3454.45
11305	1828.9	1853.4	-3523.25
11311.8	1820.1	1853.1	-3531.75
11318.5	1817.6	1853.5	-3534.65
11325.3	1827	1854.2	-3525.95
11332.1	1878.6	1855.3	-3475.45
11338.9	1862	1856.9	-3493.65
11345.7	1899	1858.8	-3458.55
11352.5	1902	1860.9	-3457.65
11359.3	1912.2	1863.8	-3450.35
11366.1	1868.9	1867.3	-3497.15
11373	1852.9	1871.4	-3517.25
11379.8	1870.7	1876.2	-3504.25
11386.6	1865	1882	-3515.75
11393.4	1812.4	1888.9	-3575.25
11400.2	1909.2	1897.4	-3486.95
11407.1	1859.1	1907.9	-3547.55
11413.9	1890.5	1921.2	-3529.45
11420.8	1896.1	1938.7	-3541.35
11427.6	1921.9	1962.8	-3539.65
11434.5	1989.6	1996.6	-3505.75
11441.3	2035.7	2044.4	-3507.45
11448.2	2092.4	2111.7	-3518.05
11455	2179.5	2204.2	-3523.45
11461.9	2317.7	2327.1	-3508.15
11468.8	2528.4	2483.3	-3453.65
11475.7	2789.9	2671	-3379.85
11482.5	2990.1	2882.9	-3391.55
11489.4	3206.2	3101.9	-3394.45
11496.3	3377.8	3301	-3421.95
11503.2	3462.7	3450.6	-3486.65
11510.1	3515.2	3534.7	-3518.25
11517	3547.8	3560.4	-3511.35
11523.9	3475.8	3546.8	-3569.75
11530.8	3454.4	3504	-3548.35
11537.8	3401.6	3471.7	-3568.85
11544.7	3370.8	3340.5	-3468.45
11551.6	3064.8	3177.7	-3611.65
11558.5	3000.9	3007.8	-3505.65
11565.5	2905.9	2910.8	-3503.65
11572.4	2694.7	2780	-3584.05
11579.3	2697	2683.8	-3485.55
11586.3	2620.2	2615.1	-3493.65
11593.2	2632.4	2562.2	-3428.55
11600.2	2592.1	2513.7	-3420.35
11607.1	2544.1	2495.8	-3450.45
11614.1	2527.5	2455.8	-3427.05
11621	2423.3	2434.5	-3509.95
11628	2464.9	2441.2	-3475.05
11635	2520.3	2480.1	-3458.55
11642	2590.4	2549.4	-3457.75
11648.9	2689.7	2640.2	-3449.25
11655.9	2867.6	2735.5	-3366.65
11662.9	3063.3	2866.2	-3301.65
11669.9	3237.9	2907.9	-3168.75
11676.9	3278	2883.6	-3104.35
11683.9	3216.4	2808.5	-3090.85
11690.9	3056.6	2703.9	-3146.05
11697.9	2945.1	2604.3	-3157.95
11704.9	2793.2	2490.9	-3196.45
11712	2606.1	2380.1	-3272.75
11719	2443.8	2275.3	-3330.25
11726	2331.9	2180.6	-3347.45
11733	2228	2099.7	-3370.45
11740.1	2137.8	2033.7	-3394.65
11747.1	2113.6	1981.9	-3367.05
11754.2	2017	1942.2	-3423.95
11761.2	1962.7	1912.5	-3448.55
11768.3	1930.8	1890.6	-3458.55
11775.3	1904.9	1874.4	-3468.25
11782.4	1932	1862.4	-3429.15
11789.4	1950.8	1853.3	-3401.25
11796.5	1921.7	1846.2	-3423.25
11803.6	1873.2	1840.4	-3465.95
11810.7	1935.5	1835.6	-3398.85
11817.8	1935.9	1831.5	-3394.35
11824.8	1931.2	1828	-3395.55
11831.9	1893	1824.9	-3430.65
11839	1845.1	1822.2	-3475.85
11846.1	1861.9	1819.9	-3456.75
11853.2	1858.8	1817.9	-3457.85
11860.3	1839.5	1816.1	-3475.35
11867.4	1877.1	1814.6	-3436.25
11874.5	1901	1813.3	-3411.05
11881.7	1830.6	1812.3	-3480.45
11888.8	1816.2	1811.5	-3494.05
11895.9	1849.5	1811	-3460.25
11903.1	1857.9	1810.8	-3451.65
11910.2	1870.3	1811	-3439.45
11917.3	1812.3	1811.7	-3498.15
11924.5	1800.9	1813.4	-3511.25
11931.6	1842.8	1816.2	-3472.15
11938.8	1824.6	1820.6	-3494.75
11946	1845.9	1827.1	-3479.95
11953.1	1858.3	1836.3	-3476.75
11960.3	1835.3	1848.3	-3511.75
11967.5	1801.3	1863	-3560.45
11974.6	1810.4	1879.6	-3567.95
11981.8	1846.9	1896.3	-3548.15
11989	1833.2	1910.6	-3576.15
11996.2	1768.8	1919.1	-3649.05
12003.4	1786.7	1919.3	-3631.35
12010.6	1828.7	1912.1	-3582.15
12017.8	1859.9	1900	-3538.85
12025	1877.7	1886.6	-3507.65
12032.2	1899.9	1875.1	-3473.95
12039.4	1859.5	1867.6	-3506.85
12046.6	1844.7	1865.5	-3519.55
12053.8	1891.7	1869.6	-3476.65
12061.1	1844.7	1880.4	-3534.45
12068.3	1857.8	1897.5	-3538.45
12075.5	1871.7	1920.1	-3547.15
12082.8	1881.5	1946.6	-3563.85
12090	1926.7	1974.2	-3546.25
12097.3	1960.8	1999.4	-3537.35
12104.5	1952.5	2018.8	-3565.05
12111.8	1966.3	2031.8	-3564.25
12119.1	1926	2042.4	-3615.15
12126.3	1921.1	2057.8	-3635.45
12133.6	1903.3	2085.2	-3680.65
12140.9	1978	2130	-3650.75
12148.1	2021	2194.8	-3672.55
12155.4	2123	2278.7	-3654.45
12162.7	2216.1	2376.7	-3659.35
12170	2267.9	2479.2	-3710.05
12177.3	2336.1	2574.3	-3736.95
12184.6	2461.1	2652.9	-3690.55
12191.9	2521.7	2715.6	-3692.65
12199.2	2548.6	2767.4	-3717.55
12206.5	2710	2809.7	-3598.45
12213.9	2783.2	2832.6	-3548.15
12221.2	2777.2	2818.2	-3539.75
12228.5	2727.4	2753.1	-3524.45
12235.9	2621.9	2641.4	-3518.25
12243.2	2534.7	2503	-3467.05
12250.5	2431.3	2359.9	-3427.35
12257.9	2321.5	2229	-3406.25
12265.2	2183	2118.6	-3434.35
12272.6	2056.5	2031.8	-3474.05
12280	1965.9	1968.2	-3501.05
12287.3	1948	1925.2	-3475.95
12294.7	1936.9	1899.4	-3461.25
12302	1911.7	1887.6	-3474.65
12309.4	1850.7	1887.4	-3535.45
12316.8	1826.9	1896.8	-3568.65
12324.2	1865.2	1913.9	-3547.45
12331.6	1919.5	1936.5	-3515.75
12339	1974	1960.9	-3485.65
12346.4	2001.5	1982.3	-3479.55
12353.8	2061.5	1994.5	-3431.75
12361.2	2099.5	1992.4	-3391.65
12368.6	2036.2	1975.3	-3437.85
12376	1985.5	1946.7	-3459.95
12383.4	1960.4	1914.5	-3452.85
12390.9	1920.5	1882.7	-3460.95
12398.3	1846.6	1854.6	-3506.75
12405.7	1814.2	1831.7	-3516.25
12413.2	1787.5	1814.2	-3525.45
12420.6	1793.2	1801.6	-3507.15
12428.1	1772.8	1793	-3518.95
12435.5	1768.8	1787.4	-3517.35
12443	1771.3	1784.5	-3511.95
12450.4	1781.5	1784.3	-3501.55
12457.9	1709.6	1785.6	-3574.75
12465.4	1711.2	1789.5	-3577.05
12472.8	1737.2	1796.8	-3558.35
12480.3	1746.4	1809	-3561.35
12487.8	1771.8	1827.5	-3554.45
12495.3	1817.9	1854.1	-3534.95
12502.8	1838.9	1889.9	-3549.75
12510.3	1892.1	1934.8	-3541.45
12517.8	1925.9	1986.2	-3559.05
12525.3	1932.7	2040.7	-3606.75
12532.8	2023.3	2089.6	-3565.05
12540.3	2055.4	2122.2	-3565.55
12547.8	2074	2128.5	-3553.25
12555.4	2096.3	2105.6	-3508.05
12562.9	2086.7	2060.6	-3472.65
12570.4	2018.8	2004.7	-3484.65
12578	2017.2	1948	-3429.55
12585.5	2001.2	1896.6	-3394.15
12593	1968.1	1853.9	-3384.55
12600.6	1931.4	1820.7	-3388.05
12608.2	1946.6	1796.1	-3348.25
12615.7	1955.7	1778.8	-3321.85
12623.3	1947.3	1766.7	-3318.15
12630.9	1962.7	1758.4	-3294.45
12638.4	1942.4	1752.6	-3308.95
12646	1917.7	1748.2	-3329.25
12653.6	1889.8	1746.4	-3355.35
12661.2	1857.5	1743.6	-3384.85
12668.8	1822.3	1741.3	-3417.75
12676.4	1815.8	1739.3	-3422.25
12684	1796.7	1737.5	-3439.55
12691.6	1775.3	1735.9	-3459.35
12699.2	1709.1	1734.5	-3524.15
12706.8	1762.3	1733.4	-3469.85
12714.4	1768.7	1732.4	-3462.45
12722	1757.4	1731.5	-3472.85
12729.7	1719.9	1730.7	-3509.55
12737.3	1683.3	1729.9	-3545.35
12745	1689.7	1729.9	-3538.95
12752.6	1705.5	1729.2	-3522.45
12760.2	1733.6	1728.7	-3493.85
12767.9	1706.7	1728.1	-3520.15
12775.5	1687.3	1727.6	-3539.05
12783.2	1677.3	1727.2	-3548.65
12790.9	1709.4	1726.7	-3516.05
12798.5	1711.2	1726.4	-3513.95
12806.2	1711.8	1726	-3512.95
12813.9	1708.5	1725.7	-3515.95
12821.6	1722.6	1725.3	-3501.45
12829.3	1721.1	1725.5	-3503.15
12837	1695.1	1725.3	-3528.95
12844.7	1692.6	1725.1	-3531.25
12852.4	1682.7	1724.9	-3540.95
12860.1	1704.9	1724.7	-3518.55
12867.8	1693.3	1724.4	-3529.85
12875.5	1707.5	1724.3	-3515.55
12883.2	1672	1724.2	-3550.95
12890.9	1736.7	1724.2	-3486.25
12898.7	1717.2	1724.1	-3505.65
12906.4	1742.8	1724.1	-3480.05
12914.1	1704.4	1724.1	-3518.45
12921.9	1688.3	1724.2	-3534.65
12929.6	1705.1	1724.2	-3517.85
12937.4	1754.4	1724.4	-3468.75
12945.1	1741.5	1724.5	-3481.75
12952.9	1755.6	1724.9	-3468.05
12960.7	1753.7	1725.2	-3470.25
12968.5	1670.5	1725.5	-3553.75
12976.2	1658.8	1725.9	-3565.85
12984	1678.1	1726.2	-3546.85
12991.8	1675.1	1726.7	-3550.35
12999.6	1727.2	1727.4	-3498.95
13007.4	1751.6	1728.1	-3475.25
13015.2	1736.9	1728.9	-3490.75
13023	1716.8	1730	-3511.95
13030.8	1728.8	1731.2	-3501.15
13038.6	1780.5	1732.7	-3450.95
13046.4	1763.9	1734.7	-3469.55
13054.3	1729.8	1737.2	-3506.15
13062.1	1729.2	1740	-3509.55
13069.9	1711.2	1744	-3531.55
13077.8	1742.2	1749	-3505.55
13085.6	1756.1	1755.1	-3497.75
13093.4	1793.3	1762.2	-3467.65
13101.3	1778.6	1770.2	-3490.35
13109.1	1812.3	1778.4	-3464.85
13117	1832.4	1787.9	-3454.25
13124.9	1818.6	1798.9	-3479.05
13132.8	1806.1	1813.1	-3505.75
13140.6	1822.3	1832.9	-3509.35
13148.5	1848.4	1861.4	-3511.75
13156.4	1881.6	1900.5	-3517.65
13164.3	1963.3	1950.8	-3486.25
13172.2	1944.7	2010.5	-3564.55
13180.1	2017.5	2074.9	-3556.15
13188	2089.6	2135	-3544.15
13195.9	2115.4	2178.5	-3561.85
13203.8	2130.4	2193.7	-3562.05
13211.7	2165.5	2176	-3509.25
13219.6	2144.2	2132.2	-3486.75
13227.6	2116.1	2075.5	-3458.15
13235.5	2013.8	2017.7	-3502.65
13243.4	1965.5	1967.4	-3500.65
13251.4	1893.3	1928.9	-3534.35
13259.3	1858.8	1905.2	-3545.15
13267.3	1851.8	1897.6	-3544.55
13275.2	1876.1	1907.7	-3530.35
13283.2	1893.8	1938.2	-3543.15
13291.2	1923.7	1993.2	-3568.25
13299.1	1965.4	2077.4	-3610.75
13307.1	2093.8	2195.3	-3600.25
13315.1	2210.2	2348.6	-3637.15
13323.1	2325.8	2533.2	-3706.15
13331.1	2538.5	2736.3	-3696.55
13339	2761.5	2933.9	-3671.15
13347	2930.6	3090.3	-3658.45
13355	2974.7	3165.1	-3689.15
13363.1	2940.9	3135.1	-3692.95
13371.1	2927.4	3011.9	-3583.25
13379.1	2861.2	2834.2	-3471.75
13387.1	2719.9	2644.1	-3422.95
13395.1	2619.4	2473.7	-3353.05
13403.2	2504.6	2342	-3336.15
13411.2	2422.1	2259.8	-3336.45
13419.3	2347.2	2230.4	-3381.95
13427.3	2404.7	2251.8	-3345.85
13435.4	2388.9	2317.5	-3427.35
13443.4	2478.5	2415.9	-3436.15
13451.5	2637.1	2530.3	-3391.95
13459.5	2779.2	2636.9	-3356.45
13467.6	2849.5	2707	-3356.25
13475.7	2923.9	2715.4	-3290.25
13483.8	2912.7	2655.9	-3241.95
13491.9	2792.4	2545.4	-3251.75
13500	2669.1	2411.4	-3241.05
13508	2507.7	2277.5	-3268.55
13516.1	2259.4	2158.4	-3397.75
13524.2	2107.3	2061.4	-3452.85
13532.4	2027	1988.4	-3460.15
13540.5	1970.7	1937.5	-3465.55
13548.6	1916.2	1905	-3487.55
13556.7	1926.9	1886.6	-3458.45
13564.8	1922.3	1878.9	-3455.35
13573	1859.2	1879.5	-3519.05
13581.1	1850.6	1887.4	-3535.55
13589.3	1867.5	1904.7	-3535.95
13597.4	1924.4	1932.4	-3506.75
13605.6	1953.1	1975.3	-3520.95
13613.7	1994.8	2041	-3544.95
13621.9	2141	2139.5	-3497.25
13630.1	2355.6	2282.9	-3426.05
13638.2	2565.9	2482.8	-3415.65
13646.4	2907.4	2747	-3338.35
13654.6	3382.1	3074.7	-3191.35
13662.8	3798	3449.9	-3150.65
13671	4109.6	3840.1	-3229.25
13679.2	4195.1	4186.1	-3489.75
13687.4	4249	4413	-3662.75
13695.6	4160.8	4457.4	-3795.35
13703.8	3892.7	4311.1	-3917.15
13712	3571.4	4031.1	-3958.45
13720.2	3339.3	3701.6	-3861.05
13728.5	3112.9	3393.5	-3779.35
13736.7	2931.9	3152.3	-3719.15
13744.9	2879.4	2998.8	-3618.15
13753.2	2903.6	2933.9	-3529.05
13761.4	2986.1	2940.8	-3453.45
13769.7	3055.8	2988.9	-3431.85
13777.9	3101.3	3037.2	-3434.65
13786.2	3141.6	3045	-3402.15
13794.5	2999.9	2989.9	-3488.75
13802.7	2884.1	2880.5	-3495.15
13811	2703.3	2746.7	-3542.15
13819.3	2561.7	2620.7	-3557.75
13827.6	2425.2	2526	-3599.55
13835.9	2429.4	2476	-3545.35
13844.2	2448.8	2473.9	-3523.85
13852.5	2529.4	2513.7	-3483.05
13860.8	2653.2	2580.3	-3425.85
13869.1	2872.6	2649.9	-3276.05
13877.4	3010.1	2694	-3182.65
13885.7	2976.4	2686.6	-3208.95
13894.1	2829.6	2621.6	-3290.75
13902.4	2635.7	2514.1	-3377.15
13910.7	2405.8	2388.7	-3481.65
13919.1	2203.7	2265.8	-3560.85
13927.4	2079.2	2159.7	-3579.25
13935.8	1993.9	2077	-3581.85
13944.1	1904.5	2020.5	-3614.75
13952.5	1908.8	1989.1	-3579.05
13960.9	1904.1	1980.2	-3574.85
13969.2	1906.3	1989.4	-3581.85
13977.6	1882.8	2011.4	-3627.35
13986	2005.6	2039.7	-3532.85
13994.4	2107.8	2066.3	-3457.25
14002.8	2240	2081.8	-3340.55
14011.2	2256.9	2078.8	-3320.65
14019.6	2210.3	2056	-3344.45
14028	2099.1	2019	-3418.65
14036.4	2019.2	1976	-3455.55
14044.8	1924.4	1933.8	-3508.15
14053.2	1861.7	1896.4	-3533.45
14061.7	1830.1	1865.8	-3534.45
14070.1	1806.6	1842.4	-3534.55
14078.5	1771.4	1825.3	-3552.65
14087	1756.6	1813.4	-3555.55
14095.4	1785.5	1805.4	-3518.65
14103.9	1767.4	1799.9	-3531.25
14112.3	1742.7	1796.2	-3552.25
14120.8	1756.4	1793.6	-3535.95
14129.3	1750.7	1791.7	-3539.75
14137.7	1763.8	1790.3	-3525.25
14146.2	1762.2	1789.2	-3525.75
14154.7	1752.4	1788.5	-3534.85
14163.2	1742.7	1787.6	-3543.65
14171.7	1736.9	1787.2	-3549.05
14180.2	1749	1787	-3536.75
14188.7	1755.3	1786.9	-3530.35
14197.2	1734	1786.9	-3551.65
14205.7	1726.1	1787	-3559.65
14214.2	1760.1	1787.2	-3525.85
14222.8	1760.7	1787.5	-3525.55
14231.3	1768.3	1787.9	-3518.35
14239.8	1742.4	1788.3	-3544.65
14248.3	1704.7	1788.7	-3582.75
14256.9	1741.4	1787.1	-3544.45
14265.5	1729.2	1785.6	-3555.15
14274	1713.8	1784	-3568.95
14282.6	1716.6	1782.6	-3564.75
14291.1	1714.4	1781.1	-3565.45
14299.7	1737.3	1779.7	-3541.15
14308.3	1705.3	1778.3	-3571.75
14316.8	1722.6	1776.9	-3553.05
14325.4	1729.9	1774.7	-3543.55
14334	1738.1	1773.4	-3534.05
14342.6	1816.6	1772.2	-3454.35
14351.2	1788	1770.9	-3481.65
14359.8	1762.8	1769.7	-3505.65
14368.4	1804.8	1768.5	-3462.45
14377.1	1768.9	1767.3	-3497.15
14385.7	1730.5	1766.1	-3534.35
14394.3	1774.1	1765	-3489.65
14402.9	1831.2	1763.9	-3431.45
14411.6	1865.2	1762.8	-3396.35
14420.2	1880.8	1761.7	-3379.65
14428.9	1905.1	1760.6	-3354.25
14437.5	1919.1	1759.5	-3339.15
14446.2	1909.4	1758.2	-3347.55
14454.8	1921.3	1757.2	-3334.65
14463.5	1976.2	1756.2	-3278.75
14472.2	1995	1755.2	-3258.95
14480.9	1986.7	1754.3	-3266.35
14489.5	2000.5	1753.5	-3251.75
14498.2	2008.5	1752.6	-3242.85
14506.9	1978.4	1751.8	-3272.15
14515.6	1953.4	1750.9	-3296.25
14524.3	1950.1	1750.1	-3298.75
14533	1927.2	1749.4	-3320.95
14541.8	1883.1	1748.6	-3364.25
14550.5	1821.2	1747.9	-3425.45
14559.2	1817	1747.3	-3429.05
14567.9	1772.2	1746.7	-3473.25
14576.7	1749	1746.2	-3495.95
14585.4	1741.1	1745.7	-3503.35
14594.2	1718	1745.3	-3526.05
14602.9	1705.7	1745	-3538.05
14611.7	1737.9	1744.8	-3505.65
14620.4	1720.4	1744.8	-3523.15
14629.2	1722.2	1744.9	-3521.45
14638	1718.5	1745.2	-3525.45
14646.8	1694.3	1745.7	-3550.15
14655.5	1709.4	1747	-3536.35
14664.3	1723.4	1748.8	-3524.15
14673.1	1718.3	1751.5	-3531.95
14681.9	1757.1	1753.8	-3495.45
14690.7	1701.9	1760	-3556.85
14699.5	1737.5	1769.5	-3530.75
14708.4	1791.9	1783.7	-3490.55
14717.2	1782	1804.3	-3521.05
14726	1822.9	1832.6	-3508.45
14734.8	1881.9	1869.4	-3486.25
14743.7	1901.2	1913.9	-3511.45
14752.5	2015.4	1963.2	-3446.55
14761.4	2060.1	2011.9	-3450.55
14770.2	2131.2	2051.1	-3418.65
14779.1	2184.2	2070.7	-3385.25
14787.9	2161.2	2063.9	-3401.45
14796.8	2097.2	2034.1	-3435.65
14805.7	2008.8	1989.5	-3479.45
14814.5	1928.4	1940.2	-3510.55
14823.4	1856.9	1893.6	-3535.45
14832.3	1784.1	1854	-3568.65
14841.2	1746.2	1823.1	-3575.65
14850.1	1717.6	1800.9	-3582.05
14859	1717.2	1786.5	-3568.05
14867.9	1764.4	1778.4	-3512.75
14876.9	1753	1775.4	-3521.15
14885.8	1726.3	1776.4	-3548.85
14894.7	1729.9	1782.6	-3551.45
14903.6	1743.7	1794.7	-3549.75
14912.6	1769.3	1815.1	-3544.55
14921.5	1824.1	1847.1	-3521.75
14930.5	1840.3	1895	-3553.45
14939.4	1968.4	1962.5	-3492.85
14948.4	2025.9	2052.2	-3525.05
14957.3	2122	2163.4	-3540.15
14966.3	2183.6	2290	-3605.15
14975.3	2327.1	2419.3	-3590.95
14984.3	2460.3	2530.6	-3569.05
14993.3	2496.2	2597.2	-3599.75
15002.2	2524.4	2597.9	-3572.25
15011.2	2488	2531.8	-3542.55
15020.2	2459.9	2419	-3457.85
15029.3	2349	2286.8	-3436.55
15038.3	2264.4	2156.9	-3391.25
15047.3	2034.6	2042.2	-3506.35
15056.3	1983.2	1949.1	-3464.65
15065.3	1906.9	1878.3	-3470.15
15074.4	1832.5	1827.4	-3493.65
15083.4	1805.9	1792.3	-3485.15
15092.5	1774.6	1768.7	-3492.85
15101.5	1797	1752.8	-3454.55
15110.6	1737.6	1741.8	-3502.95
15119.6	1716.5	1733.9	-3516.15
15128.7	1716.3	1727.8	-3510.25
15137.8	1690.1	1722.9	-3531.55
15146.8	1678.3	1718.8	-3539.25
15155.9	1698.4	1715.3	-3515.65
15165	1674.8	1712.2	-3536.15
15174.1	1653.2	1709.5	-3555.05
15183.2	1662	1707.1	-3543.85
15192.3	1693.7	1704.9	-3509.95
15201.4	1642.6	1703	-3559.15
15210.5	1640.2	1701.2	-3559.75
15219.7	1656.2	1699.6	-3542.15
15228.8	1665.9	1698.1	-3530.95
15237.9	1645.5	1696.7	-3549.95
15247.1	1655	1695.4	-3539.15
15256.2	1638.6	1694.2	-3554.35
15265.4	1688.6	1693.1	-3503.25
15274.5	1684.3	1692.1	-3506.55
15283.7	1643.7	1691.1	-3546.15
15292.8	1674	1690.3	-3515.05
15302	1668.8	1689.4	-3519.35
15311.2	1629.7	1688.7	-3557.75
15320.4	1658.1	1688	-3528.65
15329.6	1631	1687.3	-3555.05
15338.8	1657.9	1686.8	-3527.65
15348	1655.6	1686.3	-3529.45
15357.2	1656.9	1685.8	-3527.65
15366.4	1660.1	1685.5	-3524.15
15375.6	1664.4	1685.2	-3519.55
15384.8	1655.6	1685	-3528.15
15394	1642.2	1684.9	-3541.45
15403.3	1612.9	1684.9	-3570.75
15412.5	1578.3	1685.1	-3605.55
15421.8	1595.8	1685.4	-3588.35
15431	1628.7	1685.9	-3555.95
15440.2	1659.2	1686.5	-3526.05
15449.5	1666.7	1687.5	-3519.55
15458.8	1691.3	1688.7	-3496.15
15468	1646.8	1690.4	-3542.35
15477.3	1630.1	1692.7	-3561.35
15486.6	1653.9	1695.8	-3540.65
15495.9	1640.6	1700.4	-3558.55
15505.2	1656.3	1707.1	-3549.55
15514.5	1665.4	1717.2	-3550.55
15523.8	1697.1	1732.5	-3534.15
15533.1	1717.4	1755	-3536.35
15542.4	1702.4	1787.3	-3583.65
15551.7	1742.8	1831.4	-3587.35
15561.1	1788.2	1888.4	-3598.95
15570.4	1934.2	1957.7	-3522.25
15579.7	2036.9	2036.2	-3498.05
15589.1	2104.9	2116.7	-3510.55
15598.4	2205	2188.3	-3482.05
15607.8	2324.7	2239.5	-3413.55
15617.1	2307.4	2264.9	-3456.25
15626.5	2375.2	2267.3	-3390.85
15635.9	2376.1	2251.9	-3374.55
15645.2	2313.4	2220.1	-3405.45
15654.6	2273	2170.2	-3395.95
15664	2137.9	2103.5	-3464.35
15673.4	2103.6	2027.3	-3422.45
15682.8	1972.1	1951.8	-3478.45
15692.2	1944.1	1882.9	-3437.55
15701.6	1862.4	1825	-3461.35
15711	1769.8	1779.2	-3508.15
15720.5	1771.3	1744.5	-3471.95
15729.9	1715.1	1719.4	-3503.05
15739.3	1717.1	1701.7	-3483.35
15748.8	1711.5	1689.4	-3476.65
15758.2	1722.4	1680.8	-3457.15
15767.7	1718.5	1674.5	-3454.75
15777.1	1677.7	1669.7	-3490.75
15786.6	1663.7	1665.8	-3500.85
15796.1	1691.3	1662.6	-3470.05
15805.5	1685.1	1659.8	-3473.45
15815	1696	1657.3	-3460.05
15824.5	1682.2	1655.1	-3471.65
15834	1677.3	1653.1	-3474.55
15843.5	1681	1651.3	-3469.05
15853	1671.9	1649.3	-3476.15
15862.5	1651.1	1647.8	-3495.45
15872	1658.4	1646.3	-3486.65
15881.5	1660.4	1644.9	-3483.25
15891	1643.1	1643.6	-3499.25
15900.6	1640.4	1642.3	-3500.65
15910.1	1660.9	1641.1	-3478.95
15919.6	1641.6	1640	-3497.15
15929.2	1635.7	1638.9	-3501.95
15938.8	1633.7	1637.8	-3502.85
15948.3	1635.4	1636.8	-3500.15
15957.9	1646.6	1635.7	-3487.85
15967.5	1678.5	1634.8	-3455.05
15977	1622.2	1633.8	-3510.35
15986.6	1627.8	1633.8	-3504.75
15996.2	1618.8	1632.9	-3512.85
16005.8	1656.5	1632	-3474.25
16015.4	1618.4	1631.1	-3511.45
16025	1653	1630.3	-3476.05
16034.6	1656.6	1629.4	-3471.55
16044.2	1616.6	1628.6	-3510.75
16053.8	1611.1	1627.8	-3515.45
16063.5	1667.1	1627	-3458.65
16073.1	1628.9	1626.2	-3496.05
16082.7	1604.8	1624.9	-3518.85
16092.4	1672.1	1627.1	-3453.75
16102	1658.6	1629.3	-3469.45
16111.7	1661.8	1631.6	-3468.55
16121.4	1675.6	1633.8	-3456.95
16131	1655.7	1636.1	-3479.15
16140.7	1670.2	1638.4	-3466.95
16150.4	1682.9	1640.7	-3456.55
16160.1	1688.9	1643	-3452.85
16169.8	1666.5	1645.2	-3477.45
16179.5	1667.5	1647.5	-3478.75
16189.2	1673.5	1649.9	-3475.15
16198.9	1642.9	1652.2	-3508.05
16208.6	1689.8	1654.5	-3463.45
16218.3	1666.8	1656.8	-3488.75
16228	1665	1659.4	-3493.15
16237.8	1671.6	1661.7	-3488.85
16247.5	1693.3	1664.1	-3469.55
16257.2	1669	1666.4	-3496.15
16267	1659.5	1668.8	-3508.05
16276.8	1646.4	1671.2	-3523.55
16286.5	1680.1	1673.5	-3492.15
16296.3	1692.3	1675.9	-3482.35
16306	1679.9	1678.3	-3497.15
16315.8	1594	1680.7	-3585.45
16325.6	1638.5	1680.2	-3540.45
16335.4	1619	1679.6	-3559.35
16345.2	1656.9	1679	-3520.85
16355	1636.6	1678.5	-3540.65
16364.8	1649.5	1677.9	-3527.15
16374.6	1655.5	1677.4	-3520.65
16384.5	1672.4	1676.9	-3503.25
16394.3	1653.5	1676.4	-3521.65
16404.1	1668.3	1675.9	-3506.35
16413.9	1666.7	1675.4	-3507.45
16423.8	1627.7	1674.9	-3545.95
16433.6	1622.1	1674.4	-3551.05
16443.5	1649.6	1673.9	-3523.05
16453.4	1665.2	1673.5	-3507.05
16463.2	1651.1	1673	-3520.65
16473.1	1639.5	1672.6	-3531.85
16483	1651.9	1672.2	-3519.05
16492.9	1666.9	1671.8	-3503.65
16502.8	1644.8	1671.4	-3525.35
16512.7	1635.5	1671.1	-3534.35
16522.6	1657.5	1670.8	-3512.05
16532.5	1660.4	1670.5	-3508.85
16542.4	1675.8	1670.2	-3493.15
16552.3	1695.3	1670	-3473.45
16562.2	1684.9	1669.8	-3483.65
16572.2	1710.5	1669.6	-3457.85
16582.1	1676.2	1669.5	-3492.05
16592	1681.2	1669.4	-3486.95
16602	1725.9	1669.4	-3442.25
16612	1736.7	1669.5	-3431.55
16621.9	1698.9	1669.7	-3469.55
16631.9	1671.3	1670	-3497.45
16641.9	1717.3	1670.5	-3451.95
16651.8	1703.3	1671.3	-3466.75
16661.8	1701	1672.4	-3470.15
16671.8	1740.6	1674.1	-3432.25
16681.8	1710.2	1678.2	-3466.75
16691.8	1706.6	1681.5	-3473.65
16701.8	1703.3	1685.7	-3481.15
16711.8	1733.4	1690.8	-3456.15
16721.9	1724.1	1696.6	-3471.25
16731.9	1723.1	1702.5	-3478.15
16741.9	1675.5	1707.7	-3530.95
16752	1691.7	1714.9	-3521.95
16762	1689	1717.1	-3526.85
16772.1	1695.7	1717.7	-3520.75
16782.1	1691.1	1717.7	-3525.35
16792.2	1701.9	1718.8	-3515.65
16802.3	1721.4	1722.3	-3499.65
16812.3	1695	1730	-3533.75
16822.4	1727.4	1744.3	-3515.65
16832.5	1715.5	1768.3	-3551.55
16842.6	1775.6	1806.5	-3529.65
16852.7	1828.1	1863.6	-3534.25
16862.8	1897	1944.2	-3545.95
16872.9	1986.8	2050.7	-3562.65
16883.1	2118.2	2183.2	-3563.75
16893.2	2355.5	2331.3	-3474.55
16903.3	2510.1	2480.4	-3469.05
16913.5	2715.9	2605.7	-3388.55
16923.6	2868	2676.3	-3307.05
16933.8	2934.1	2669.9	-3234.55
16943.9	2796.5	2588.6	-3290.85
16954.1	2594.9	2457	-3360.85
16964.2	2395.7	2306.3	-3409.35
16974.4	2196	2159.9	-3462.65
16984.6	2046.4	2032.6	-3484.95
16994.8	1921.8	1930.6	-3507.55
17005	1805.8	1854.6	-3547.55
17015.2	1775.9	1801.4	-3524.25
17025.4	1795.2	1766.2	-3469.75
17035.6	1734.9	1743.8	-3507.65
17045.8	1739.8	1730.1	-3489.05
17056	1710.4	1722.1	-3510.45
17066.2	1697	1717.7	-3519.45
17076.5	1718.7	1715.9	-3495.95
17086.7	1702.9	1716.1	-3511.95
17097	1666.9	1718.1	-3549.95
17107.2	1688.8	1722.2	-3532.15
17117.5	1721.3	1728.9	-3506.35
17127.8	1738	1739.6	-3500.35
17138	1720.2	1756.3	-3534.85
17148.3	1703.2	1782.6	-3578.15
17158.6	1781.4	1823.7	-3541.05
17168.9	1824.3	1886.9	-3561.35
17179.2	1883.7	1980.2	-3595.25
17189.5	2002.9	2111	-3606.85
17199.8	2174.1	2283.4	-3608.05
17210.1	2413.5	2495.2	-3580.45
17220.4	2669.4	2733.5	-3562.85
17230.8	2897.1	2972.7	-3574.35
17241.1	3098	3171.9	-3572.65
17251.4	3193.4	3281.8	-3587.15
17261.8	3222.4	3267.2	-3543.55
17272.1	3142.3	3132.7	-3489.15
17282.5	2954.3	2918.7	-3463.15
17292.8	2765.3	2674.8	-3408.25
17303.2	2571.7	2438.6	-3365.65
17313.6	2399.2	2233.7	-3333.25
17324	2186.4	2069.5	-3381.85
17334.4	2056.9	1947.1	-3388.95
17344.8	1992.3	1861.2	-3367.65
17355.2	1902.3	1803.8	-3400.25
17365.6	1877.6	1767	-3388.15
17376	1813.8	1744.1	-3429.05
17386.4	1797.4	1730.5	-3431.85
17396.8	1788.3	1723.8	-3434.25
17407.3	1758.9	1723	-3462.85
17417.7	1764.6	1728.4	-3462.55
17428.2	1765	1741.2	-3474.95
17438.6	1803.8	1762.7	-3457.65
17449.1	1810.3	1794.2	-3482.65
17459.5	1868.9	1835.5	-3465.35
17470	1932.3	1884.6	-3451.05
17480.5	2022.4	1936.9	-3413.25
17491	2151.1	1984.5	-3332.15
17501.5	2258.9	2016.4	-3256.25
17512	2250.3	2022.9	-3271.35
17522.5	2177.5	2001.1	-3322.35
17533	2071.3	1957.8	-3385.25
17543.5	1947.6	1904	-3455.15
17554	1858.4	1849.3	-3489.65
17564.5	1764.3	1800.2	-3534.65
17575.1	1699	1759.9	-3559.65
17585.6	1636	1729.3	-3592.05
17596.2	1710.2	1707.6	-3496.15
17606.7	1659	1693.2	-3532.95
17617.3	1617.6	1684.2	-3565.35
17627.8	1588.9	1678.9	-3588.75
17638.4	1613.1	1675.2	-3560.85
17649	1667.4	1673.2	-3504.55
17659.6	1614.1	1672.3	-3556.95
17670.2	1644.4	1672.2	-3526.55
17680.8	1621	1672.8	-3550.55
17691.4	1639.9	1674.1	-3532.95
17702	1613	1675.9	-3561.65
17712.6	1641.7	1678.4	-3535.45
17723.2	1637.9	1681.5	-3542.35
17733.8	1634.5	1685.3	-3549.55
17744.5	1644.7	1690	-3544.05
17755.1	1638.1	1695.4	-3556.05
17765.8	1675.5	1701.9	-3525.15
17776.4	1679.6	1709.4	-3528.55
17787.1	1631.6	1718.3	-3585.45
17797.8	1642	1728.6	-3585.35
17808.4	1657.3	1740.8	-3582.25
17819.1	1668.7	1755.1	-3585.15
17829.8	1707.7	1772.1	-3563.15
17840.5	1715.5	1792.7	-3575.95
17851.2	1708.1	1818.1	-3608.75
17861.9	1738.8	1850.7	-3610.65
17872.6	1820	1894.4	-3573.15
17883.3	1888.5	1955.7	-3565.95
17894.1	2015.9	2044.1	-3526.95
17904.8	2207.1	2173.6	-3465.25
17915.5	2454.9	2360.9	-3404.75
17926.3	2825.8	2625.1	-3298.05
17937	3304	2981.9	-3176.65
17947.8	3921.1	3440.7	-3018.35
17958.5	4528.1	3998.3	-2968.95
17969.3	5135	4634.7	-2998.45
17980.1	5749.3	5307.3	-3056.75
17990.9	6291.4	5952.3	-3159.65
18001.7	6673.1	6512.4	-3338.05
18012.5	7147.4	6979.2	-3330.55
18023.3	7621.8	7399.2	-3276.15
18034.1	8099.1	7819.4	-3219.05
18044.9	8403.3	8225.5	-3320.95
18055.7	8464	8520	-3554.75
18066.5	8366.4	8553	-3685.35
18077.4	7822.2	8214.3	-3890.85
18088.2	7117.6	7529.3	-3910.45
18099.1	6260.3	6642.4	-3880.85
18109.9	5303.6	5723.9	-3919.05
18120.8	4567.5	4904.4	-3835.65
18131.7	4119.6	4265.9	-3645.05
18142.5	3856.5	3848.5	-3490.75
18153.4	3749.3	3655.7	-3405.15
18164.3	3890.1	3663.4	-3272.05
18175.2	4142.8	3822.9	-3178.85
18186.1	4528.7	4066.2	-3036.25
18197	4752.3	4307	-3053.45
18207.9	4818.9	4449.1	-3128.95
18218.8	4726.4	4416.9	-3189.25
18229.8	4441.6	4197	-3254.15
18240.7	3938	3842	-3402.75
18251.6	3422.2	3428.8	-3505.35
18262.6	2908.9	3021.6	-3611.45
18273.5	2477	2661.4	-3683.15
18284.5	2202.2	2367.4	-3663.95
18295.5	2005.7	2143	-3636.05
18306.4	1890.9	1981	-3588.85
18317.4	1767.5	1868.3	-3599.55
18328.4	1714.4	1791.4	-3575.75
18339.4	1692.4	1738.6	-3544.95
18350.4	1622.1	1701.1	-3577.75
18361.4	1605.1	1673.2	-3566.85
18372.4	1570	1651.2	-3579.95
18383.4	1544.5	1633	-3587.25
18394.5	1576.4	1617.4	-3539.75
18405.5	1568.3	1603.9	-3534.35
18416.5	1554.7	1591.8	-3535.85
18427.6	1551	1581.1	-3528.85
18438.6	1592.6	1571.3	-3477.45
18449.7	1561	1562.5	-3500.25
18460.8	1546.8	1554.4	-3506.35
18471.8	1552.7	1547	-3493.05
18482.9	1541.8	1540.1	-3497.05
18494	1514.3	1533.7	-3518.15
18505.1	1523.2	1526.9	-3502.45
18516.2	1537.5	1521.3	-3482.55
18527.3	1480.9	1516.1	-3533.95
18538.4	1534.4	1511.1	-3475.45
18549.5	1526.1	1506.4	-3479.05
18560.6	1517.6	1502	-3483.15
18571.8	1535.6	1497.8	-3460.95
18582.9	1526	1493.7	-3466.45
18594.1	1476.6	1489.8	-3511.95
18605.2	1506.2	1486.1	-3478.65
18616.4	1486.6	1482.5	-3494.65
18627.5	1481.5	1479.1	-3496.35
18638.7	1472.1	1475.7	-3502.35
18649.9	1471.9	1472.5	-3499.35
18661.1	1470.8	1469.4	-3497.35
18672.3	1512.1	1469	-3455.65
18683.5	1509.4	1468.7	-3458.05
18694.7	1469.1	1468.5	-3498.15
18705.9	1469.6	1468.4	-3497.55
18717.1	1474.8	1468.3	-3492.25
18728.3	1464.1	1468.6	-3503.25
18739.6	1489.7	1468.7	-3477.75
18750.8	1482.4	1468.8	-3485.15
18762	1514	1469	-3453.75
18773.3	1486.2	1469.2	-3481.75
18784.6	1476	1469.2	-3491.95
18795.8	1478.5	1469.5	-3489.75
18807.1	1487.7	1469.8	-3480.85
18818.4	1467.1	1470.2	-3501.85
18829.7	1488.1	1470.6	-3481.25
18841	1471.7	1471	-3498.05
18852.3	1476.9	1471.5	-3493.35
18863.6	1469.2	1471.9	-3501.45
18874.9	1475.9	1472.4	-3495.25
18886.2	1503.4	1473	-3468.35
18897.5	1506.6	1473.5	-3465.65
18908.9	1494	1474.1	-3478.85
18920.2	1518.4	1474.7	-3455.05
18931.5	1512	1475.3	-3462.05
18942.9	1465	1475.9	-3509.65
18954.3	1492.6	1476.6	-3482.75
18965.6	1528.5	1477.3	-3447.55
18977	1481.3	1478	-3495.45
18988.4	1525.4	1478.7	-3452.05
18999.8	1477.5	1479.4	-3500.65
19011.2	1496.9	1480.1	-3481.95
19022.6	1494.7	1480.8	-3484.85
19034	1491.8	1481.6	-3488.55
19045.4	1472.7	1482.4	-3508.45
19056.8	1512.2	1483.1	-3469.65
19068.3	1473.7	1483.9	-3508.95
19079.7	1484.6	1484.7	-3498.85
19091.1	1487.5	1485.5	-3496.75
19102.6	1475.8	1486.3	-3509.25
19114	1499	1487.2	-3486.95
19125.5	1480.9	1488	-3505.85
19137	1460.1	1488.9	-3527.55
19148.5	1468.7	1489.7	-3519.75
19159.9	1474.3	1490.6	-3515.05
19171.4	1480.2	1491.4	-3509.95
19182.9	1488.9	1492.3	-3502.15
19194.4	1468.5	1493.2	-3523.45
19205.9	1481.5	1494.1	-3511.35
19217.5	1488.2	1495	-3505.55
19229	1481.7	1495.9	-3512.95
19240.5	1454.9	1496.8	-3540.65
19252.1	1475.2	1492.8	-3516.35
19263.6	1487	1488.8	-3500.55
19275.2	1466.2	1484.8	-3517.35
19286.7	1504.6	1480.9	-3475.05
19298.3	1470.4	1476.9	-3505.25
19309.9	1484.6	1471.2	-3485.35
19321.4	1418.1	1467.2	-3547.85
19333	1452.3	1467	-3513.45
19344.6	1477.3	1466.7	-3488.15
19356.2	1502.9	1466.5	-3462.35
19367.8	1488.1	1466.2	-3476.85
19379.5	1457.3	1462.7	-3504.15
19391.1	1458.8	1462.5	-3502.45
19402.7	1469.8	1462.4	-3491.35
19414.4	1477.3	1462.2	-3483.65
19426	1466.6	1462	-3494.15
19437.7	1476.6	1461.8	-3483.95
19449.3	1446.2	1461.7	-3514.25
19461	1451.5	1461.5	-3508.75
19472.7	1451.1	1461.3	-3508.95
19484.3	1452.9	1461.2	-3507.05
19496	1443.2	1461	-3516.55
19507.7	1452.1	1460.8	-3507.45
19519.4	1449	1460.7	-3510.45
19531.1	1451.6	1459.1	-3506.25
19542.8	1462.1	1459	-3495.65
19554.5	1455.4	1458.9	-3502.25
19566.3	1441.6	1460.3	-3517.45
19578	1471.7	1460.2	-3487.25
19589.8	1443.1	1460.1	-3515.75
19601.5	1466.8	1460	-3491.95
19613.3	1462.3	1459.9	-3496.35
19625	1438	1459.9	-3520.65
19636.8	1437	1459.8	-3521.55
19648.6	1458.9	1459.8	-3499.65
19660.4	1454.2	1459.7	-3504.25
19672.2	1456.4	1459.7	-3502.05
19683.9	1451.3	1459.6	-3507.05
19695.8	1455.8	1459.6	-3502.55
19707.6	1472	1459.6	-3486.35
19719.4	1472.4	1459.6	-3485.95
19731.2	1456.5	1459.6	-3501.85
19743	1474.7	1459.6	-3483.65
19754.9	1489.3	1459.6	-3469.05
19766.7	1508.5	1459.7	-3449.95
19778.6	1493.7	1461	-3466.05
19790.5	1472.1	1461.1	-3487.75
19802.3	1480.5	1461.3	-3479.55
19814.2	1487.8	1461.4	-3472.35
19826.1	1457.7	1461.6	-3502.65
19838	1456	1461.8	-3504.55
19849.9	1477.8	1462	-3482.95
19861.8	1471.6	1462.3	-3489.45
19873.7	1484.2	1462.7	-3477.25
19885.6	1464.4	1463.1	-3497.45
19897.5	1463.9	1463.5	-3498.35
19909.5	1476.9	1464	-3485.85
19921.4	1468.9	1464.6	-3494.45
19933.4	1466.7	1465.3	-3497.35
19945.3	1460.4	1466.1	-3504.45
19957.3	1466.4	1467	-3499.35
19969.3	1463.2	1468.1	-3503.65
19981.2	1453.1	1469.4	-3515.05
19993.2	1445.1	1470.9	-3524.55
20005.2	1474.6	1472.8	-3496.95
20017.2	1479	1475	-3494.75
20029.2	1432.2	1477.9	-3544.45
20041.2	1455.7	1481.7	-3524.75
20053.2	1492.6	1487.1	-3493.25
20065.3	1487.9	1495.2	-3506.05
20077.3	1477.9	1507.7	-3528.55
20089.3	1490.4	1527.2	-3535.55
20101.4	1477.7	1556.7	-3577.75
20113.5	1545.8	1599.6	-3552.55
20125.5	1591.6	1658.7	-3565.85
20137.6	1666.9	1734.7	-3566.55
20149.7	1750	1825.3	-3574.05
20161.8	1871.9	1923.1	-3549.95
20173.8	1931.9	2015.5	-3582.35
20185.9	1985.8	2084.1	-3597.05
20198.1	2069.5	2110.2	-3539.45
20210.2	2083.3	2085.4	-3500.85
20222.3	2055.5	2017.5	-3460.75
20234.4	1975.7	1925.1	-3448.15
20246.6	1875.4	1826.6	-3449.95
20258.7	1870.4	1735.2	-3363.55
20270.8	1811.4	1658.3	-3345.65
20283	1702.6	1598.5	-3394.65
20295.2	1649.6	1555.1	-3404.25
20307.3	1610.8	1525.3	-3413.25
20319.5	1589.8	1505.7	-3414.65
20331.7	1590.7	1493.1	-3401.15
20343.9	1548.4	1484.9	-3435.25
20356.1	1521.8	1479.4	-3456.35
20368.3	1522.5	1475.6	-3451.85
20380.5	1500.7	1472.7	-3470.75
20392.8	1455.7	1470.4	-3513.45
20405	1476.3	1468.6	-3491.05
20417.2	1496	1467.1	-3469.85
20429.5	1488.1	1465.8	-3476.45
20441.7	1476.3	1464.8	-3487.25
20454	1496.1	1463.9	-3466.55
20466.3	1464	1463.2	-3497.95
20478.5	1499.4	1462.7	-3462.05
20490.8	1471.6	1462.2	-3489.35
20503.1	1445.8	1461.9	-3514.85
20515.4	1495.1	1461.6	-3465.25
20527.7	1451.5	1461.5	-3508.75
20540	1445.4	1461.4	-3514.75
20552.3	1496.7	1462.8	-3464.85
20564.7	1493.4	1464.3	-3469.65
20577	1452.8	1465.8	-3511.75
20589.3	1496.3	1467.5	-3469.95
20601.7	1484.8	1469.2	-3483.15
20614	1501.5	1471	-3468.25
20626.4	1471.9	1472.9	-3499.75
20638.8	1467.2	1474.9	-3506.45
20651.2	1476	1477	-3499.75
20663.5	1481.1	1479.2	-3496.85
20675.9	1485.1	1481.5	-3495.15
20688.3	1520.8	1483.9	-3461.85
20700.8	1472.6	1486.5	-3512.65
20713.2	1475.8	1489.3	-3512.25
20725.6	1488.7	1492.2	-3502.25
20738	1496.8	1495.3	-3497.25
20750.5	1481.8	1498.7	-3515.65
20762.9	1497.2	1502.3	-3503.85
20775.4	1481.8	1506.2	-3523.15
20787.8	1472.4	1510.4	-3536.75
20800.3	1505.6	1514.9	-3508.05
20812.8	1489.7	1520	-3529.05
20825.2	1532.8	1525.5	-3491.45
20837.7	1482.7	1531.6	-3547.65
20850.2	1509.8	1538.5	-3527.45
20862.8	1527.1	1546.2	-3517.85
20875.3	1510.6	1555	-3543.15
20887.8	1515.1	1565.1	-3548.75
20900.3	1528	1577	-3547.75
20912.8	1577	1591.4	-3513.15
20925.4	1555.3	1609.7	-3553.15
20937.9	1553.5	1634.3	-3579.55
20950.5	1610	1669.5	-3558.25
20963.1	1609.5	1722.1	-3611.35
20975.6	1664.6	1802.6	-3636.75
20988.2	1817.2	1925	-3606.55
21000.8	1972.1	2105.4	-3632.05
21013.4	2187.7	2358.4	-3669.45
21026	2480	2692.6	-3711.35
21038.6	2977.4	3102	-3623.35
21051.2	3445.1	3562.1	-3615.75
21063.9	3813	4021.8	-3707.55
21076.5	4176.9	4404.7	-3726.55
21089.1	4353.9	4618.5	-3763.35
21101.8	4332.3	4599.3	-3765.75
21114.4	4156	4355.6	-3698.35
21127.1	3868.7	3962.4	-3592.45
21139.8	3527.9	3511	-3481.85
21152.5	3191.2	3075	-3382.55
21165.2	2867.1	2701.5	-3333.15
21177.8	2660.8	2414.9	-3252.85
21190.5	2468.4	2222.1	-3252.45
21203.3	2377	2121.7	-3243.45
21216	2349.9	2109	-3257.85
21228.7	2364.2	2181.4	-3315.95
21241.4	2423.9	2338.4	-3413.25
21254.2	2652.4	2578	-3424.35
21266.9	2965.5	2891.6	-3424.85
21279.7	3349.8	3256.9	-3405.85
21292.4	3784.7	3632.2	-3346.25
21305.2	4234.9	3954.5	-3218.35
21318	4497.4	4146.7	-3148.05
21330.8	4599.7	4148.2	-3047.25
21343.6	4342.2	3956.5	-3113.05
21356.4	3955.9	3628	-3170.85
21369.2	3417.7	3239.3	-3320.35
21382	2909.2	2854.2	-3443.75
21394.8	2455.6	2514.2	-3557.35
21407.7	2164.2	2239	-3573.55
21420.5	1977.2	2032.4	-3553.95
21433.3	1815.9	1886.9	-3569.75
21446.2	1745.1	1789.4	-3543.05
21459.1	1660.1	1726.2	-3564.85
21471.9	1628	1685.7	-3556.45
21484.8	1594.7	1659.2	-3563.25
21497.7	1563.9	1641.1	-3575.95
21510.6	1523.1	1628.1	-3603.75
21523.5	1546	1616	-3568.75
21536.4	1553.7	1605.4	-3550.45
21549.3	1537.7	1596.3	-3557.35
21562.2	1526.5	1588.2	-3560.45
21575.2	1549.2	1581	-3530.55
21588.1	1585.9	1574.6	-3487.45
21601.1	1562.3	1568.7	-3505.15
21614	1554.7	1563.4	-3507.45
21627	1585.5	1558.5	-3471.75
21640	1560.2	1553.9	-3492.45
21652.9	1583.9	1549.7	-3464.55
21665.9	1576.2	1545.5	-3468.05
21678.9	1554.7	1541.8	-3485.85
21691.9	1571.4	1538.2	-3465.55
21704.9	1582	1534.9	-3451.65
21718	1581.8	1531.7	-3448.65
21731	1577.7	1528.7	-3449.75
21744	1584	1525.8	-3440.55
21757.1	1601.5	1523	-3420.25
21770.1	1564.1	1520.3	-3454.95
21783.2	1571.6	1517.7	-3444.85
21796.2	1543.4	1515.2	-3470.55
21809.3	1561.3	1512.7	-3450.15
21822.4	1541.1	1510.4	-3468.05
21835.5	1547.3	1508	-3459.45
21848.6	1539.1	1505.8	-3465.45
21861.7	1491.5	1503.6	-3510.85
21874.8	1511.4	1501.4	-3488.75
21887.9	1456.1	1499.3	-3541.95
21901	1510.2	1497.2	-3485.75
21914.2	1491.2	1495.1	-3502.65
21927.3	1476.7	1493.1	-3515.15
21940.5	1506.7	1491.1	-3483.15
21953.6	1452	1489.1	-3535.85
21966.8	1488.5	1487.2	-3497.45
21980	1474.8	1485.3	-3509.25
21993.2	1480.8	1483.4	-3501.35
22006.3	1490.7	1481.5	-3489.55
22019.5	1463.4	1479.7	-3515.05
22032.8	1465.1	1477.8	-3511.45
22046	1446.7	1476	-3528.05
22059.2	1450.9	1474.2	-3522.05
22072.4	1483.4	1472.4	-3487.75
22085.7	1462.7	1470.6	-3506.65
22098.9	1446.4	1468.9	-3521.25
22112.2	1447.8	1467.1	-3518.05
22125.4	1454.1	1465.4	-3510.05
22138.7	1475.8	1463.7	-3486.65
22152	1473.4	1462	-3487.35
22165.3	1431.1	1460.3	-3527.95
22178.6	1463.3	1461.2	-3496.65
22191.9	1436.6	1462.1	-3524.25
22205.2	1469.2	1463	-3492.55
22218.5	1455	1464	-3507.75
22231.8	1446.7	1464.9	-3516.95
22245.2	1450.5	1465.9	-3514.15
22258.5	1449.7	1466.9	-3515.95
22271.8	1457.9	1467.9	-3508.75
22285.2	1442.4	1468.8	-3525.15
22298.6	1468.4	1469.8	-3500.15
22311.9	1437.5	1470.9	-3532.15
22325.3	1465	1471.4	-3505.15
22338.7	1442.6	1472	-3528.15
22352.1	1464.7	1472.5	-3506.55
22365.5	1481.3	1473.1	-3490.55
22378.9	1474.3	1473.7	-3498.15
22392.4	1469.1	1474.3	-3503.95
22405.8	1466.3	1474.9	-3507.35
22419.2	1456.5	1475.5	-3517.75
22432.7	1484.2	1476.1	-3490.65
22446.1	1517.8	1476.7	-3457.65
22459.6	1480.9	1477.3	-3495.15
22473.1	1510.7	1478	-3466.05
22486.5	1501.1	1478.6	-3476.25
22500	1471	1479.3	-3507.05
22513.5	1484.2	1480	-3494.55
22527	1525.8	1480.7	-3453.65
22540.5	1514.8	1481.4	-3465.35
22554.1	1517.1	1482.1	-3463.75
22567.6	1501.7	1482.8	-3479.85
22581.1	1497.5	1483.6	-3484.85
22594.7	1511.7	1484.3	-3471.35
22608.2	1508.1	1485.1	-3475.75
22621.8	1511	1485.9	-3473.65
22635.4	1488	1485.3	-3496.05
22648.9	1486.8	1486.1	-3498.05
22662.5	1497.4	1487	-3488.35
22676.1	1455.3	1488	-3531.45
22689.7	1487.3	1488.9	-3500.35
22703.3	1475.1	1489.9	-3513.55
22716.9	1492.2	1490.9	-3497.45
22730.6	1500.9	1492	-3489.85
22744.2	1497.9	1493.1	-3493.95
22757.8	1445.1	1494.2	-3547.85
22771.5	1497.5	1495.4	-3496.65
22785.2	1506.3	1496.7	-3489.15
22798.8	1480.4	1498	-3516.35
22812.5	1496.4	1499.4	-3501.75
22826.2	1482.1	1501	-3517.65
22839.9	1466.7	1502.6	-3534.65
22853.6	1506.6	1504.3	-3496.45
22867.3	1483	1506.2	-3521.95
22881	1459.3	1507	-3546.45
22894.7	1464.2	1509.3	-3543.85
22908.4	1458.2	1511.8	-3552.35
22922.2	1457.3	1514.5	-3555.95
22935.9	1486.5	1516.1	-3528.35
22949.7	1461.6	1518.1	-3555.25
22963.5	1482.4	1520.6	-3536.95
22977.2	1488.5	1523.9	-3534.15
22991	1480.2	1528.1	-3546.65
23004.8	1508.1	1534	-3524.65
23018.6	1512.1	1542.4	-3529.05
23032.4	1526.5	1555.4	-3527.65
23046.2	1596.9	1575.9	-3477.75
23060.1	1586.7	1608.5	-3520.55
23073.9	1614.9	1659.5	-3543.35
23087.7	1691.7	1736	-3543.05
23101.6	1794.4	1844.7	-3549.05
23115.4	1944.9	1989.1	-3542.95
23129.3	2107.7	2166.9	-3557.95
23143.2	2303.4	2366.9	-3562.25
23157	2492.7	2566.9	-3572.95
23170.9	2689	2733.6	-3543.35
23184.8	2806.8	2827.7	-3519.65
23198.8	2812.6	2821.5	-3507.65
23212.7	2808.6	2718.5	-3408.65
23226.6	2611	2550.4	-3438.15
23240.5	2420.1	2357.8	-3436.45
23254.5	2247.9	2173.7	-3424.55
23268.4	2080.2	2019.1	-3437.65
23282.4	1992.2	1903.6	-3410.15
23296.3	1931.2	1826.5	-3394.05
23310.3	1929.2	1780.6	-3350.15
23324.3	1898.5	1754	-3354.25
23338.3	1936.2	1734.2	-3296.75
23352.3	1889.2	1711.5	-3321.05
23366.3	1783.2	1682.3	-3397.85
23380.3	1683.7	1648.4	-3463.45
23394.3	1613.7	1613.3	-3498.35
23408.3	1597.6	1580.6	-3481.75
23422.4	1579.3	1552.3	-3471.75
23436.4	1564.7	1529.4	-3463.45
23450.5	1535.9	1512	-3474.85
23464.6	1513.6	1499.1	-3484.25
23478.6	1485	1489.9	-3503.65
23492.7	1462.9	1483.2	-3519.05
23506.8	1457.3	1478.2	-3519.65
23520.9	1464.1	1474.2	-3508.85
23535	1439.9	1471	-3529.85
23549.1	1459.3	1468.2	-3507.65
23563.3	1454	1465.7	-3510.45
23577.4	1487	1463.4	-3475.15
23591.5	1489.4	1461.3	-3470.65
23605.7	1469.7	1459.4	-3488.45
23619.8	1479.7	1457.5	-3476.55
23634	1487.9	1455.8	-3466.65
23648.2	1482.6	1454.1	-3470.25
23662.4	1456.6	1452.5	-3494.65
23676.6	1452.8	1451	-3496.95
23690.8	1460.3	1449.5	-3487.95
23705	1471.9	1448	-3474.85
23719.2	1462.4	1446.7	-3483.05
23733.4	1483	1445.3	-3461.05
23747.7	1480.7	1444	-3462.05
23761.9	1461.2	1442.7	-3480.25
23776.2	1467.2	1441.5	-3473.05
23790.4	1443	1440.2	-3495.95
23804.7	1454.5	1439	-3483.25
23819	1447	1437.8	-3489.55
23833.2	1458.8	1436.7	-3476.65
23847.5	1489.6	1435.5	-3444.65
23861.8	1445	1434.4	-3488.15
23876.2	1431.5	1433.2	-3500.45
23890.5	1456.6	1432.1	-3474.25
23904.8	1475.6	1431	-3454.15
23919.2	1454.8	1429.9	-3473.85
23933.5	1439.2	1428.9	-3488.45
23947.9	1385.5	1427.8	-3541.05
23962.2	1424.3	1426.7	-3501.15
23976.6	1445.1	1425.7	-3479.35
23991	1412.5	1424.6	-3510.85
24005.4	1365	1423.6	-3557.35
24019.8	1423.3	1422.7	-3498.15
24034.2	1371	1421.8	-3549.55
24048.6	1430.3	1421	-3489.45
24063	1400.9	1420.1	-3517.95
24077.4	1390.4	1419.3	-3527.65
24091.9	1403.1	1418.4	-3514.05
24106.3	1397.3	1417.6	-3519.05
24120.8	1383.1	1416.7	-3532.35
24135.3	1374.2	1415.9	-3540.45
24149.8	1385.6	1415.1	-3528.25
24164.2	1377.5	1414.2	-3535.45
24178.7	1402	1413.4	-3510.15
24193.2	1389.8	1412.6	-3521.55
24207.7	1397.3	1411.8	-3513.25
24222.3	1388.2	1410.9	-3521.45
24236.8	1371.5	1410.1	-3537.35
24251.3	1369.1	1409.3	-3538.95
24265.9	1384.8	1408.5	-3522.45
24280.4	1374	1407.7	-3532.45
24295	1362.5	1406.9	-3543.15
24309.6	1369.3	1406	-3535.45
24324.2	1392.6	1405.2	-3511.35
24338.7	1406	1404.4	-3497.15
24353.3	1408.7	1403.6	-3493.65
24367.9	1402.5	1402.8	-3499.05
24382.6	1371.3	1402	-3529.45
24397.2	1377.2	1401.2	-3522.75
24411.8	1360.2	1400.4	-3538.95
24426.5	1410.2	1399.6	-3488.15
24441.1	1400.1	1398.8	-3497.45
24455.8	1394	1398	-3502.75
24470.4	1390.9	1397.2	-3505.05
24485.1	1362.9	1396.4	-3532.25
[truncated: 746 more rows]

## Sheet: Figure 1c
Figure 1c
	Observed	Calculated	Difference		Bragg positions
2θ	Intensity	Intensity2	Intensity3		2θ	Intensity
7391.81	1701.1	1699	-3327.93		6654.71	6654.71
7396.25	1726.6	1699	-3302.43		6654.71	6654.71
7400.68	1741.7	1714	-3302.33		6654.71	6654.71
7405.13	1705.8	1713.9	-3338.13		6654.71	6654.71
7409.57	1691.2	1714.7	-3353.53		6657.91	6657.91
7414.02	1669.3	1716.5	-3377.23		6657.91	6657.91
7418.47	1682.3	1719.5	-3367.23		6657.91	6657.91
7422.92	1678.8	1723.8	-3375.03		6657.91	6657.91
7427.37	1682.8	1729.4	-3376.63		6664.26	6664.26
7431.83	1681.4	1736	-3384.63		6664.26	6664.26
7436.29	1660.1	1743.3	-3413.23		6664.26	6664.26
7440.75	1687.5	1751.4	-3393.93		6664.26	6664.26
7445.22	1754.7	1760.1	-3335.43		6664.26	6664.26
7449.68	1755.5	1769.5	-3344.03		6664.26	6664.26
7454.15	1733.5	1779.5	-3376.03		6664.26	6664.26
7458.63	1717.5	1789.8	-3402.33		6664.26	6664.26
7463.1	1767.6	1798.7	-3361.13		6665.02	6665.02
7467.58	1833	1804.3	-3301.33		6668.36	6668.36
7472.06	1823.7	1804.7	-3311.03		6668.36	6668.36
7476.55	1813.6	1799	-3315.43		6669.11	6669.11
7481.03	1827	1788.2	-3291.23		6684.69	6684.69
7485.52	1823.6	1774.8	-3281.23		6686.23	6686.23
7490.01	1795.6	1761.3	-3295.73		6693.13	6693.13
7494.51	1742.7	1749.5	-3336.83		6693.13	6693.13
7499.01	1754.4	1739.9	-3315.53		6693.13	6693.13
7503.51	1762.7	1732.4	-3299.73		6693.13	6693.13
7508.01	1705.9	1726.8	-3350.93		6695.07	6695.07
7512.52	1683.1	1722.6	-3369.53		6695.07	6695.07
7517.02	1675.2	1720	-3374.83		6695.07	6695.07
7521.53	1661.1	1718.9	-3387.83		6695.07	6695.07
7526.05	1648.6	1719.2	-3400.63		6695.12	6695.12
7530.56	1694	1720.5	-3356.53		6695.12	6695.12
7535.08	1724.6	1722.4	-3327.83		6695.12	6695.12
7539.61	1720.7	1724.2	-3333.53		6695.12	6695.12
7544.13	1709	1725.2	-3346.23		6696.72	6696.72
7548.66	1710.1	1725	-3344.93		6696.72	6696.72
7553.19	1734.4	1723.7	-3319.33		6699.74	6699.74
7557.72	1708.7	1721.6	-3342.93		6699.74	6699.74
7562.25	1669.3	1720.4	-3381.13		6700.83	6700.83
7566.79	1641.4	1718.3	-3406.93		6700.83	6700.83
7571.33	1644.4	1717.7	-3403.33		6700.83	6700.83
7575.88	1668.6	1719.1	-3380.53		6700.83	6700.83
7580.42	1685.4	1723	-3367.63		6702.44	6702.44
7584.97	1698.8	1730.1	-3361.33		6702.44	6702.44
7589.52	1730.7	1740.6	-3339.93		6711.66	6711.66
7594.08	1727.3	1755.2	-3357.93		6713.27	6713.27
7598.64	1739.6	1773.5	-3363.93		6713.27	6713.27
7603.19	1751.7	1794.4	-3372.73		6714.82	6714.82
7607.76	1774.2	1816	-3371.83		6714.82	6714.82
7612.32	1835.7	1834.9	-3329.23		6716.1	6716.1
7616.89	1923.1	1847.5	-3254.43		6716.1	6716.1
7621.46	1968	1850.8	-3212.83		6718.06	6718.06
7626.04	2016.1	1843.9	-3157.83		6718.06	6718.06
7630.61	2045.5	1828.6	-3113.13		6718.06	6718.06
7635.19	2011.5	1808.4	-3126.93		6718.06	6718.06
7639.77	1942	1787.2	-3175.23		6722.72	6722.72
7644.36	1918.4	1768.2	-3179.83		6722.72	6722.72
7648.94	1907.8	1753.7	-3175.93		6732.15	6732.15
7653.53	1863.6	1744.7	-3211.13		6732.15	6732.15
7658.13	1822.6	1741.1	-3248.53		6734.81	6734.81
7662.72	1792.4	1741.5	-3279.13		6735.94	6735.94
7667.32	1779	1744	-3295.03		6736.44	6736.44
7671.92	1801.4	1746.3	-3274.93		6736.44	6736.44
7676.53	1830	1746.4	-3246.43		6736.44	6736.44
7681.13	1845.4	1743.1	-3227.73		6736.44	6736.44
7685.74	1818.3	1736.9	-3248.63		6739.57	6739.57
7690.35	1820.8	1729.6	-3238.83		6740.15	6740.15
7694.97	1825.3	1723.2	-3227.93		6742.21	6742.21
7699.59	1797.7	1719.8	-3252.13		6746.41	6746.41
7704.21	1773.3	1720.2	-3276.93		6749.74	6749.74
7708.83	1776.1	1725	-3278.93		6749.74	6749.74
7713.46	1784.4	1733.6	-3279.23		6752.71	6752.71
7718.09	1784.7	1744.8	-3290.13		6752.71	6752.71
7722.72	1780.2	1757.2	-3307.03		6760.62	6760.62
7727.35	1801.5	1769.3	-3297.83		6760.62	6760.62
7731.99	1817.9	1780.5	-3292.63		6770.69	6770.69
7736.63	1838.2	1791.6	-3283.43		6770.69	6770.69
7741.27	1831.5	1805.6	-3304.13		6770.69	6770.69
7745.92	1811.5	1826.9	-3345.43		6770.69	6770.69
7750.56	1843.8	1859.7	-3345.93		6776.3	6776.3
7755.22	1898.5	1906	-3337.53		6776.3	6776.3
7759.87	1885.2	1964.1	-3408.93		6778.38	6778.38
7764.53	1870.8	2028.2	-3487.43		6778.38	6778.38
7769.19	1879.3	2088.4	-3539.13		6779.98	6779.98
7773.85	1941.4	2133	-3521.63		6779.98	6779.98
7778.51	1980.6	2151.9	-3501.33		6779.98	6779.98
7783.18	1985.1	2140.6	-3485.53		6779.98	6779.98
7787.85	1972.7	2103	-3460.33		6788.52	6788.52
7792.52	1943.1	2048.9	-3435.83		6788.52	6788.52
7797.2	1895.2	1989.9	-3424.73		6790.19	6790.19
7801.88	1839.7	1936.1	-3426.43		6790.19	6790.19
7806.56	1818.8	1893.8	-3405.03		6791.08	6791.08
7811.25	1812.6	1864.5	-3381.93		6793.33	6793.33
7815.93	1816.3	1847.3	-3361.03		6793.33	6793.33
7820.62	1810.1	1838.8	-3358.73		6793.33	6793.33
7825.32	1812	1834.4	-3352.43		6794.47	6794.47
7830.01	1813	1829.7	-3346.73		6802.24	6802.24
7834.71	1794.8	1821.8	-3357.03		6802.24	6802.24
7839.41	1770.6	1809.8	-3369.23		6802.24	6802.24
7844.12	1779.4	1794.2	-3344.83		6802.24	6802.24
7848.82	1776.9	1776.7	-3329.83		6803.01	6803.01
7853.53	1740.4	1758.3	-3347.93		6803.01	6803.01
7858.25	1723.5	1740	-3346.53		6807.44	6807.44
7862.96	1691.4	1722.5	-3361.13		6809.06	6809.06
7867.68	1679.9	1706.6	-3356.73		6809.06	6809.06
7872.4	1646.5	1693.3	-3376.83		6819.46	6819.46
7877.13	1652.3	1683.1	-3360.83		6819.46	6819.46
7881.85	1701.7	1676	-3304.33		6820.44	6820.44
7886.58	1709.1	1671.5	-3292.43		6820.73	6820.73
7891.32	1677.7	1668.8	-3321.13		6820.73	6820.73
7896.05	1691.5	1667.5	-3306.03		6827.13	6827.13
7900.79	1727.3	1667.2	-3269.93		6827.13	6827.13
7905.53	1773.1	1668	-3224.93		6831.78	6831.78
7910.28	1784.5	1669.6	-3215.13		6832.39	6832.39
7915.02	1729.3	1671.8	-3272.53		6832.39	6832.39
7919.77	1695.5	1674.2	-3308.73		6832.39	6832.39
7924.52	1711.7	1676.4	-3294.73		6832.39	6832.39
7929.28	1698.9	1678.5	-3309.63		6839.26	6839.26
7934.04	1703.2	1681.4	-3308.23		6839.26	6839.26
7938.8	1721.5	1686.5	-3295.03		6841.57	6841.57
7943.56	1717.1	1695.3	-3308.23		6841.57	6841.57
7948.33	1702.4	1709	-3336.63		6841.57	6841.57
7953.1	1664.6	1727.7	-3393.13		6841.57	6841.57
7957.87	1676.3	1750.8	-3404.53		6842	6842
7962.65	1692	1776.6	-3414.63		6842	6842
7967.43	1752.2	1801.8	-3379.63		6852.37	6852.37
7972.21	1770.1	1822.3	-3382.23		6852.37	6852.37
7976.99	1782.9	1833.5	-3380.63		6852.37	6852.37
7981.78	1805.3	1832.6	-3357.33		6852.37	6852.37
7986.57	1817.4	1819.3	-3331.93		6852.96	6852.96
7991.36	1834.6	1796.7	-3292.13		6856.83	6856.83
7996.16	1805.2	1769.1	-3293.93		6861.18	6861.18
8000.95	1796.3	1742.2	-3275.93		6861.18	6861.18
8005.76	1791	1719.8	-3258.83		6861.18	6861.18
8010.56	1810.1	1703.8	-3223.73		6861.18	6861.18
8015.37	1745.8	1693.3	-3277.53		6866.54	6866.54
8020.18	1750	1686.1	-3266.13		6866.54	6866.54
8024.99	1748	1679.5	-3261.53		6866.54	6866.54
8029.8	1764.5	1671.7	-3237.23		6866.54	6866.54
8034.62	1762.7	1662.8	-3230.13		6869.06	6869.06
8039.44	1725.8	1653.9	-3258.13		6869.06	6869.06
8044.27	1696.8	1646.7	-3279.93		6869.06	6869.06
8049.1	1650.8	1642.5	-3321.73		6869.06	6869.06
8053.93	1647.4	1641.7	-3324.33		6869.06	6869.06
8058.76	1663.1	1643.8	-3310.73		6869.06	6869.06
8063.6	1659.1	1647.7	-3318.63		6869.06	6869.06
8068.43	1643.8	1651.6	-3337.83		6869.06	6869.06
8073.28	1654.4	1653.9	-3329.53		6873.19	6873.19
8078.12	1660.1	1653	-3322.93		6873.19	6873.19
8082.97	1681.3	1648.6	-3297.33		6873.19	6873.19
8087.82	1673.4	1641.1	-3297.73		6873.19	6873.19
8092.67	1665.2	1632.3	-3297.13		6877.02	6877.02
8097.53	1637.5	1623.4	-3315.93		6882.4	6882.4
8102.39	1629.7	1615.7	-3316.03		6882.4	6882.4
8107.25	1623.1	1609.6	-3316.53		6882.4	6882.4
8112.11	1609.8	1605.5	-3325.73		6882.4	6882.4
8116.98	1589.8	1603.1	-3343.33		6883.77	6883.77
8121.85	1602.6	1602.5	-3329.93		6883.77	6883.77
8126.73	1632.4	1603.5	-3301.13		6887.67	6887.67
8131.6	1603.4	1606.6	-3333.23		6887.67	6887.67
8136.48	1583.6	1612.2	-3358.63		6894.46	6894.46
8141.37	1600.3	1620.9	-3350.63		6894.46	6894.46
8146.25	1613.2	1633.1	-3349.93		6894.46	6894.46
8151.14	1632.7	1648.9	-3346.23		6894.46	6894.46
8156.03	1657.2	1667.4	-3340.23		6897.06	6897.06
8160.93	1672.6	1686.7	-3344.13		6899.32	6899.32
8165.82	1702.9	1704.1	-3331.23		6900.96	6900.96
8170.72	1735.4	1716.4	-3311.03		6905.68	6905.68
8175.63	1783.2	1721.3	-3268.13		6905.68	6905.68
8180.53	1847.4	1718.2	-3200.83		6908.21	6908.21
8185.44	1847.4	1708.3	-3190.93		6908.76	6908.76
8190.35	1804.1	1693.7	-3219.63		6908.76	6908.76
8195.27	1783.9	1676.3	-3222.43		6908.76	6908.76
8200.19	1746.5	1658.1	-3241.63		6908.76	6908.76
8205.11	1697.6	1641.6	-3274.03		6908.78	6908.78
8210.03	1670.6	1628.7	-3288.13		6910.9	6910.9
8214.96	1634.9	1620.6	-3315.73		6910.9	6910.9
8219.89	1619.3	1617.4	-3328.13		6915.98	6915.98
8224.82	1598	1618.5	-3350.53		6915.98	6915.98
8229.76	1587.1	1622.7	-3365.63		6916.03	6916.03
8234.69	1564.1	1628.7	-3394.63		6916.03	6916.03
8239.64	1557.3	1635.3	-3408.03		6916.03	6916.03
8244.58	1559.6	1642	-3412.43		6916.03	6916.03
8249.53	1572.2	1649.2	-3407.03		6918.24	6918.24
8254.48	1588	1658	-3400.03		6918.24	6918.24
8259.43	1592.3	1669.8	-3407.53		6918.24	6918.24
8264.39	1596.7	1684.1	-3417.43		6918.24	6918.24
8269.35	1633.7	1698.8	-3395.13		6935.8	6935.8
8274.31	1647.1	1709.8	-3392.73		6935.8	6935.8
8279.27	1630.4	1712.9	-3412.53		6941.32	6941.32
8284.24	1645.1	1705.3	-3390.23		6941.32	6941.32
8289.21	1659.9	1687.8	-3357.93		6941.32	6941.32
8294.19	1653	1664.7	-3341.73		6941.32	6941.32
8299.17	1669	1641.3	-3302.33		6941.32	6941.32
8304.15	1632.8	1621.9	-3319.13		6941.32	6941.32
8309.13	1611.6	1609.4	-3327.83		6941.77	6941.77
8314.12	1618.7	1605.3	-3316.63		6941.77	6941.77
8319.1	1603.8	1610.4	-3336.63		6943.74	6943.74
8324.1	1618.2	1625.7	-3337.53		6945.4	6945.4
8329.09	1619	1651.9	-3362.93		6945.4	6945.4
8334.09	1603.7	1689.4	-3415.73		6945.4	6945.4
8339.09	1664.3	1737.1	-3402.83		6945.4	6945.4
8344.09	1677.3	1791.3	-3444.03		6946.62	6946.62
8349.1	1761.7	1845.9	-3414.23		6948.64	6948.64
8354.11	1814	1892.5	-3408.53		6948.64	6948.64
8359.13	1844.7	1923.4	-3408.73		6948.64	6948.64
8364.14	1875.5	1934.5	-3389.03		6948.64	6948.64
8369.16	1817.9	1928.4	-3440.53		6956.28	6956.28
8374.18	1824.8	1912.7	-3417.93		6957.26	6957.26
8379.21	1852.7	1895.1	-3372.43		6957.26	6957.26
8384.24	1828	1880.9	-3382.93		6963.61	6963.61
8389.27	1816.7	1872.3	-3385.63		6963.61	6963.61
8394.3	1814.4	1869.9	-3385.53		6963.61	6963.61
8399.34	1840.1	1871.9	-3361.83		6963.61	6963.61
8404.38	1833	1875.9	-3372.93		6968.23	6968.23
8409.42	1844.9	1880.4	-3365.53		6968.23	6968.23
8414.47	1866.3	1884.7	-3348.43		6968.23	6968.23
8419.52	1849.6	1886.5	-3366.93		6968.23	6968.23
8424.57	1883.8	1880.8	-3327.03		6974.35	6974.35
8429.63	1872.2	1862	-3319.83		6974.35	6974.35
8434.68	1874	1827.8	-3283.83		6978.36	6978.36
8439.75	1835.4	1781.9	-3276.53		6978.36	6978.36
8444.81	1768.6	1732.7	-3294.13		6980.41	6980.41
8449.88	1702.2	1687.5	-3315.33		6987.67	6987.67
8454.95	1678.4	1650.7	-3302.33		6987.67	6987.67
8460.02	1684.6	1623	-3268.43		6992.92	6992.92
8465.1	1678.1	1602.3	-3254.23		6992.92	6992.92
8470.18	1643.5	1586.1	-3272.63		6994.16	6994.16
8475.26	1605.2	1572.3	-3297.13		6994.16	6994.16
8480.35	1581.5	1560	-3308.53		6995.99	6995.99
8485.44	1553.4	1549.4	-3326.03		6995.99	6995.99
8490.53	1545.6	1540.8	-3325.23		6995.99	6995.99
8495.62	1554.7	1534	-3309.33		6995.99	6995.99
8500.72	1554.1	1529	-3304.93		6996.58	6996.58
8505.82	1581.4	1525.4	-3274.03		7002.64	-2401.74
8510.93	1615.8	1522.8	-3237.03		7002.64	-2401.74
8516.03	1581.4	1520.9	-3269.53		7003.48	-2401.74
8521.14	1547.3	1519.4	-3302.13		7003.48	-2401.74
8526.26	1533.3	1518.3	-3315.03		7003.48	-2401.74
8531.37	1550.5	1536.8	-3316.33		7003.48	-2401.74
8536.49	1596	1555.7	-3289.73		7003.54	-1092.63
8541.62	1598.2	1575.2	-3307.03		7008.31	-2401.74
8546.74	1575.7	1595.7	-3350.03		7008.31	-2401.74
8551.87	1557.8	1617.5	-3389.73		7008.87	-1092.63
8557	1538.9	1640.9	-3432.03		7010.08	-2401.74
8562.14	1587.2	1647.9	-3390.73		7010.08	-2401.74
8567.28	1582.7	1656.9	-3404.23		7016.58	-2401.74
8572.42	1568.1	1667.4	-3429.33		7016.58	-2401.74
8577.56	1618.6	1678.7	-3390.13		7016.58	-2401.74
8582.71	1647	1689.8	-3372.83		7016.58	-2401.74
8587.86	1664.3	1700.3	-3366.03		7016.58	-2401.74
8593.01	1650.6	1711.1	-3390.53		7016.58	-2401.74
8598.17	1673.3	1724.9	-3381.63		7016.58	-2401.74
8603.33	1657.6	1745.1	-3417.53		7016.58	-2401.74
8608.49	1694.3	1774.3	-3410.03		7019.07	-2401.74
8613.66	1732.4	1812.3	-3409.93		7019.07	-2401.74
8618.83	1819.3	1854.7	-3365.43		7019.13	-2401.74
8624	1922.3	1893.3	-3301.03		7019.13	-2401.74
8629.17	1960.5	1918.1	-3287.63		7021.44	-2401.74
8634.35	1953	1920.4	-3297.43		7029.81	-2401.74
8639.53	1965.7	1897.2	-3261.53		7029.81	-2401.74
8644.72	1921	1854	-3263.03		7034.69	-2401.74
8649.9	1878.1	1801.6	-3253.53		7034.69	-2401.74
8655.09	1803.9	1750.4	-3276.53		7034.69	-2401.74
8660.29	1791.3	1707.3	-3246.03		7034.69	-2401.74
8665.48	1750.9	1675.1	-3254.23		7035.55	-2401.74
8670.68	1697.6	1653.3	-3285.73		7035.55	-2401.74
8675.89	1668.3	1639.9	-3301.63		7038.76	-1092.63
8681.09	1626.6	1632.2	-3335.63		7046.04	-2401.74
8686.3	1658.7	1628.1	-3299.43		7046.04	-2401.74
8691.52	1646.9	1626.1	-3309.23		7047.06	-1092.63
8696.73	1651.8	1625.4	-3303.63		7047.96	-2401.74
8701.95	1637.5	1625.8	-3318.33		7047.96	-2401.74
8707.17	1646.9	1627.3	-3310.43		7047.96	-2401.74
8712.4	1623.7	1629.9	-3336.23		7047.96	-2401.74
8717.63	1608	1633.7	-3355.73		7048.87	-1092.63
8722.86	1615.2	1638.5	-3353.33		7053.22	-2401.74
8728.09	1616.9	1643.7	-3356.83		7053.22	-2401.74
8733.33	1620.1	1648.3	-3358.23		7062.24	-2401.74
8738.57	1668	1651.1	-3313.13		7067	-2401.74
8743.81	1690.3	1651.4	-3291.13		7067	-2401.74
8749.06	1691.5	1648.7	-3287.23		7067	-2401.74
8754.31	1702.8	1643.9	-3271.13		7067	-2401.74
8759.56	1677.8	1638	-3290.23		7067	-2401.74
8764.82	1650.5	1632.2	-3311.73		7067	-2401.74
8770.08	1675.2	1627.3	-3282.13		7072.15	-1092.63
8775.34	1686.1	1623.6	-3267.53		7075.61	-2401.74
8780.61	1633.4	1621.1	-3317.73		7075.61	-2401.74
8785.88	1623.1	1619.7	-3326.63		7075.61	-2401.74
8791.15	1663.7	1619	-3285.33		7075.61	-2401.74
8796.42	1671.9	1618.9	-3277.03		7082.49	-2401.74
8801.7	1625.3	1619.4	-3324.13		7082.49	-2401.74
8806.98	1609	1620.6	-3341.63		7082.49	-2401.74
8812.27	1634.4	1622.9	-3318.53		7082.49	-2401.74
8817.56	1649.4	1626.8	-3307.43		7084.31	-2401.74
8822.85	1598.7	1633.3	-3364.63		7084.31	-2401.74
8828.14	1591.8	1643.4	-3381.63		7090.18	-2401.74
8833.44	1607.1	1658.2	-3381.13		7090.18	-2401.74
8838.74	1618.2	1678	-3389.83		7090.18	-2401.74
8844.05	1649	1702	-3383.03		7090.18	-2401.74
8849.35	1719.1	1727.6	-3338.53		7093.99	-2401.74
8854.66	1774.3	1750.7	-3306.43		7093.99	-2401.74
8859.98	1869.7	1765.9	-3226.23		7093.99	-2401.74
8865.29	1955.7	1768.6	-3142.93		7093.99	-2401.74
8870.61	1885.4	1757.5	-3202.13		7093.99	-2401.74
8875.94	1843.1	1735.7	-3222.63		7093.99	-2401.74
8881.26	1784.8	1709.2	-3254.43		7093.99	-2401.74
8886.59	1683.6	1683.5	-3329.93		7093.99	-2401.74
8891.92	1645.2	1662.3	-3347.13		7094.05	-2401.74
8897.26	1634	1647.3	-3343.33		7095.96	-2401.74
8902.6	1641.1	1638.6	-3327.53		7095.96	-2401.74
8907.94	1586.2	1635.7	-3379.53		7099.55	-2401.74
8913.29	1567.7	1638	-3400.33		7099.55	-2401.74
8918.64	1592.3	1645.1	-3382.83		7102.76	-2401.74
8923.99	1618.2	1657.3	-3369.13		7103.37	-2401.74
8929.34	1608.3	1674.3	-3396.03		7103.37	-2401.74
8934.7	1641.4	1695.4	-3384.03		7107.19	-1092.63
8940.06	1695.8	1718.4	-3352.63		7112.14	-1092.63
8945.43	1709.5	1739.6	-3360.13		7114.55	-1092.63
8950.8	1670.6	1755	-3414.43		7114.55	-1092.63
8956.17	1717.4	1760.9	-3373.53		7115.65	-2401.74
8961.54	1751.4	1756.6	-3335.23		7115.65	-2401.74
8966.92	1723	1745.6	-3352.63		7117.5	-2401.74
8972.3	1687.2	1733.9	-3376.73		7117.5	-2401.74
8977.68	1667.1	1727.2	-3390.13		7117.5	-2401.74
8983.07	1689	1728.3	-3369.33		7119.02	-2401.74
8988.46	1738.2	1737.7	-3329.53		7119.02	-2401.74
8993.85	1739.5	1753.6	-3344.13		7130.84	-2401.74
8999.25	1772.8	1773	-3330.23		7130.84	-2401.74
9004.65	1822.4	1794	-3301.63		7130.84	-2401.74
9010.06	1848.5	1816.6	-3298.13		7130.84	-2401.74
9015.46	1910.4	1842.8	-3262.43		7138.15	-2401.74
9020.87	1988.6	1874.4	-3215.83		7138.15	-2401.74
9026.29	2096.6	1908.9	-3142.33		7138.15	-2401.74
9031.7	2185.9	1939.3	-3083.43		7138.15	-2401.74
9037.12	2240.1	1955.6	-3045.53		7143.27	-2401.74
9042.54	2235	1949.6	-3044.63		7143.27	-2401.74
9047.97	2224	1919.6	-3025.63		7152.02	-2401.74
9053.4	2143.7	1873.4	-3059.73		7152.02	-2401.74
9058.83	2026.3	1823.8	-3127.53		7152.02	-2401.74
9064.27	1884.3	1782.5	-3228.23		7152.02	-2401.74
9069.71	1848.8	1757.9	-3239.13		7159.13	-2401.74
9075.15	1831.3	1754.1	-3252.83		7159.13	-2401.74
9080.6	1799.8	1771.2	-3301.43		7179.08	-2401.74
9086.05	1790	1806.4	-3346.43		7179.08	-2401.74
9091.5	1845.1	1854.2	-3339.13		7183.23	-2401.74
9096.95	1876.2	1907.9	-3361.73		7183.23	-2401.74
9102.41	1891.7	1959.8	-3398.13		7183.23	-2401.74
9107.87	1917.1	2003.4	-3416.33		7183.23	-2401.74
9113.34	1944.2	2035.1	-3420.93		7185.23	-1092.63
9118.81	1968.7	2053.7	-3415.03		7193.33	-2401.74
9124.28	1940.2	2057.1	-3446.93		7195.24	-2401.74
9129.76	1942.6	2041.1	-3428.53		7195.24	-2401.74
9135.23	1935.4	2003.2	-3397.83		7202.97	-2401.74
9140.72	1901.1	1946.9	-3375.83		7202.97	-2401.74
9146.2	1833.9	1883.7	-3379.83		7202.97	-2401.74
9151.69	1788.9	1826.5	-3367.63		7202.97	-2401.74
9157.18	1738.9	1785.4	-3376.53		7205.44	-2401.74
9162.68	1714.3	1766.2	-3381.93		7205.44	-2401.74
9168.17	1717.5	1770.3	-3382.83		7206.66	-1092.63
9173.68	1765.6	1795	-3359.43		7207.44	-2401.74
9179.18	1780.5	1833.8	-3383.33		7207.44	-2401.74
9184.69	1823.6	1878	-3384.43		7211.21	-2401.74
9190.2	1864.9	1916.9	-3382.03		7212.57	-2401.74
9195.72	1915.2	1940.9	-3355.73		7212.57	-2401.74
9201.23	1928.2	1944.8	-3346.63		7212.57	-2401.74
9206.76	1945.7	1929.4	-3313.73		7212.57	-2401.74
9212.28	1928.1	1899.8	-3301.73		7214.57	-2401.74
9217.81	1884.8	1862	-3307.23		7214.57	-2401.74
9223.34	1869.3	1822	-3282.73		7215.21	-2401.74
9228.87	1826.1	1785.3	-3289.23		7215.21	-2401.74
9234.41	1734.5	1754.1	-3349.63		7222.79	-2401.74
9239.95	1698.6	1728.2	-3359.63		7222.79	-2401.74
9245.5	1655.5	1705.6	-3380.13		7222.79	-2401.74
9251.05	1641.1	1684.8	-3373.73		7222.79	-2401.74
9256.6	1665.7	1665.6	-3329.93		7234.06	-2401.74
9262.15	1645.7	1649	-3333.33		7234.06	-2401.74
9267.71	1588.9	1635.3	-3376.43		7234.06	-2401.74
9273.27	1551.8	1624.9	-3403.13		7234.06	-2401.74
9278.84	1544	1617.5	-3403.53		7237.16	-2401.74
9284.4	1553.9	1612.6	-3388.73		7237.16	-2401.74
9289.98	1558.6	1609.5	-3380.93		7237.16	-2401.74
9295.55	1577.7	1607.4	-3359.73		7237.16	-2401.74
9301.13	1560.9	1606.1	-3375.23		7239.89	-2401.74
9306.71	1503.4	1605.2	-3431.83		7239.89	-2401.74
9312.29	1504	1604.6	-3430.63		7239.95	-2401.74
9317.88	1529.9	1604	-3404.13		7239.95	-2401.74
9323.47	1556.9	1603.6	-3376.73		7242.49	-2401.74
9329.07	1584.5	1603.2	-3348.73		7242.49	-2401.74
9334.67	1561.3	1603	-3371.73		7245.06	-1092.63
9340.27	1571.1	1602.8	-3361.73		7251.67	-2401.74
9345.87	1554.6	1602.7	-3378.13		7257.04	-2401.74
9351.48	1538.5	1602.7	-3394.23		7257.04	-2401.74
9357.09	1541	1602.8	-3391.83		7263.2	-1092.63
9362.71	1522	1603	-3411.03		7263.2	-1092.63
9368.33	1553.2	1603.3	-3380.13		7265.18	-1092.63
9373.95	1560.4	1603.8	-3373.43		7266.22	-2401.74
9379.57	1577.5	1604.5	-3357.03		7269.5	-2401.74
9385.2	1577.2	1605.6	-3358.43		7269.5	-2401.74
9390.83	1569	1607.4	-3368.43		7271.61	-2401.74
9396.47	1570.6	1610	-3369.43		7271.61	-2401.74
9402.11	1581	1614.6	-3363.63		7277.39	-2401.74
9407.75	1574.5	1622.2	-3377.73		7277.39	-2401.74
9413.39	1603.3	1635.2	-3361.93		7281.94	-2401.74
9419.04	1652.9	1656.3	-3333.43		7281.94	-2401.74
9424.69	1670.1	1688.8	-3348.73		7281.94	-2401.74
9430.35	1676.4	1735	-3388.63		7281.94	-2401.74
9436.01	1735.1	1794.9	-3389.83		7297.22	-1092.63
9441.67	1815.7	1864.2	-3378.53		7298.95	-2401.74
9447.34	1880.3	1934	-3383.73		7298.95	-2401.74
9453.01	1989.9	1990.4	-3330.53		7298.95	-2401.74
9458.68	2098.8	2019.1	-3250.33		7298.95	-2401.74
9464.35	2164.2	2011.3	-3177.13		7298.95	-2401.74
9470.03	2137.3	1969	-3161.73		7298.95	-2401.74
9475.72	2085	1906.3	-3151.33		7299.9	-1092.63
9481.4	1985.4	1840.9	-3185.53		7306.54	-1092.63
9487.09	1908.7	1786.3	-3207.63		7306.94	-2401.74
9492.79	1848.9	1750	-3231.13		7306.94	-2401.74
9498.48	1809	1733	-3254.03		7306.94	-2401.74
9504.18	1790	1731	-3271.03		7306.94	-2401.74
9509.88	1782	1736.8	-3284.83		7309.54	-2401.74
9515.59	1796.7	1741.7	-3275.03		7309.54	-2401.74
9521.3	1769.5	1739.2	-3299.73		7310.44	-1092.63
9527.01	1764.4	1726.4	-3292.03		7318.01	-2401.74
9532.73	1764.9	1705.4	-3270.53		7318.01	-2401.74
9538.45	1766	1681.2	-3245.23		7319.66	-2401.74
9544.18	1756.3	1658.5	-3232.23		7322.19	-2401.74
9549.9	1701.8	1640.5	-3268.73		7322.19	-2401.74
9555.63	1631.9	1628.7	-3326.83		7322.19	-2401.74
9561.37	1618.9	1623.6	-3334.73		7322.19	-2401.74
9567.11	1609.8	1625	-3345.23		7322.26	-2401.74
9572.85	1664.9	1632.8	-3297.93		7322.26	-2401.74
9578.59	1672.7	1646.6	-3303.93		7325.08	-1092.63
9584.34	1691.9	1665.4	-3303.53		7328.3	-2401.74
9590.09	1682.3	1687.2	-3334.93		7328.3	-2401.74
9595.84	1719.2	1708.5	-3319.33		7329.73	-2401.74
9601.6	1787.3	1724.7	-3267.43		7329.73	-2401.74
9607.36	1755.4	1731.3	-3305.93		7331.83	-2401.74
9613.13	1751.9	1726.1	-3304.23		7331.83	-2401.74
9618.9	1737.4	1710.3	-3302.93		7332.51	-2401.74
9624.67	1692.9	1688	-3325.13		7332.51	-2401.74
9630.45	1691.2	1664	-3302.83		7339.49	-2401.74
9636.22	1705.3	1642.2	-3266.93		7339.49	-2401.74
9642.01	1661.5	1624.7	-3293.23		7339.49	-2401.74
9647.79	1603.3	1612	-3338.73		7339.49	-2401.74
9653.58	1601	1603.6	-3332.63		7346.02	-2401.74
9659.38	1593.4	1598.4	-3335.03		7346.02	-2401.74
9665.17	1594.8	1595.2	-3330.43		7348.05	-2401.74
9670.97	1625.1	1593.3	-3298.23		7348.05	-2401.74
9676.77	1624.5	1592.2	-3297.73		7352.29	-2401.74
9682.58	1599.2	1591.4	-3322.23		7352.58	-1092.63
9688.39	1576.7	1590.7	-3344.03		7356	-1092.63
9694.21	1578.5	1590.1	-3341.63		7358.41	-2401.74
9700.02	1564.4	1589.7	-3355.33		7358.41	-2401.74
9705.84	1521.4	1589.4	-3398.03		7358.41	-2401.74
9711.67	1476.7	1589.1	-3442.43		7358.41	-2401.74
9717.49	1540.6	1587	-3376.43		7358.48	-2401.74
9723.33	1565.4	1585	-3349.63		7358.48	-2401.74
9729.16	1555.3	1583	-3357.73		7386.06	-2401.74
9735	1522.3	1581	-3388.73		7386.06	-2401.74
9740.84	1546.6	1579.1	-3362.53		7389.5	-2401.74
9746.69	1542.8	1577.2	-3364.43		7389.5	-2401.74
9752.53	1520.7	1575.3	-3384.63		7391.73	-2401.74
9758.39	1567.2	1573.3	-3336.13		7391.73	-2401.74
9764.24	1545.9	1571.5	-3355.63		7391.73	-2401.74
9770.1	1519.7	1569.6	-3379.93		7391.73	-2401.74
9775.96	1550.3	1567.8	-3347.53		7396.15	-1092.63
9781.83	1515.8	1566	-3380.23		7397.79	-2401.74
9787.7	1493	1564.3	-3401.33		7415.87	-2401.74
9793.57	1532.8	1564.1	-3361.33		7415.87	-2401.74
9799.45	1535.9	1564	-3358.13		7415.87	-2401.74
9805.33	1526.7	1564	-3367.33		7415.87	-2401.74
9811.21	1517.8	1564.1	-3376.33		7421.45	-2401.74
9817.1	1540.3	1564.4	-3354.13		7421.45	-2401.74
9822.99	1588.3	1564.9	-3306.63		7421.45	-2401.74
9828.89	1561.6	1565.8	-3334.23		7421.45	-2401.74
9834.79	1528.4	1566.7	-3368.33		7431.58	-2401.74
9840.69	1524.9	1567.8	-3372.93		7431.58	-2401.74
9846.59	1566.4	1568.9	-3332.53		7433.68	-2401.74
9852.5	1579.8	1569.7	-3319.93		7433.68	-2401.74
9858.41	1540.7	1570.1	-3359.43		7442.21	-2401.74
9864.33	1508.1	1570.3	-3392.23		7442.21	-2401.74
9870.25	1553	1570.2	-3347.23		7444.94	-2401.74
9876.17	1562.5	1570.2	-3337.73		7444.94	-2401.74
9882.1	1559	1570.7	-3341.73		7447.14	-2401.74
9888.03	1523.1	1572.2	-3379.13		7447.14	-2401.74
9893.96	1524.8	1575.3	-3380.53		7448.11	-1092.63
9899.9	1570.9	1581.2	-3340.33		7451.3	-2401.74
9905.84	1565.7	1591.7	-3356.03		7455.01	-2401.74
9911.78	1538.1	1609.1	-3401.03		7455.01	-2401.74
9917.73	1535.6	1636.3	-3430.73		7464.08	-2401.74
9923.68	1559	1675.7	-3446.73		7464.08	-2401.74
9929.64	1663.8	1727.6	-3393.83		7464.08	-2401.74
9935.6	1783.8	1788.9	-3335.13		7464.08	-2401.74
9941.56	1851.5	1852.1	-3330.63		7469.92	-2401.74
9947.52	1912.7	1906.2	-3323.53		7469.92	-2401.74
9953.49	1958.5	1939.4	-3310.93		7469.92	-2401.74
9959.47	1952.9	1945	-3322.13		7472.06	-2401.74
9965.44	1916.5	1927.3	-3340.83		7472.06	-2401.74
9971.42	1945.9	1900.2	-3284.33		7473.82	-2401.74
9977.4	1963.2	1878.8	-3245.63		7473.82	-2401.74
9983.39	1952.1	1871.4	-3249.33		7473.82	-2401.74
9989.38	1943.4	1877.4	-3264.03		7473.82	-2401.74
9995.38	1970.9	1888.4	-3247.53		7476.52	-2401.74
10001.4	2029.7	1891.6	-3191.93		7476.52	-2401.74
10007.4	2064.9	1876.8	-3141.93		7477.75	-1092.63
10013.4	2020.3	1842.2	-3151.93		7482.96	-2401.74
10019.4	1977.6	1795.4	-3147.83		7483.03	-2401.74
10025.4	1893.7	1747.6	-3183.93		7485.82	-2401.74
10031.4	1791.3	1709	-3247.73		7485.82	-2401.74
10037.4	1716.8	1687.2	-3300.43		7485.82	-2401.74
10043.5	1732.7	1688.1	-3285.43		7485.82	-2401.74
10049.5	1771	1717.4	-3276.43		7487.5	-2401.74
10055.5	1831	1781.4	-3280.43		7487.5	-2401.74
10061.6	1873.1	1886	-3342.93		7487.5	-2401.74
10067.6	1989.1	2033.8	-3374.73		7487.5	-2401.74
10073.6	2188.5	2219	-3360.53		7495.97	-2401.74
10079.7	2393	2424.1	-3361.13		7495.97	-2401.74
10085.7	2554.6	2616.8	-3392.23		7505.55	-1092.63
10091.8	2611.5	2757.9	-3476.43		7512.03	-2401.74
10097.8	2687.4	2811.3	-3453.93		7512.03	-2401.74
10103.9	2599.1	2763.3	-3494.23		7515.09	-2401.74
10110	2489.3	2627.8	-3468.53		7515.09	-2401.74
10116	2353.8	2442.5	-3418.73		7515.09	-2401.74
10122.1	2187.6	2252.4	-3394.83		7515.09	-2401.74
10128.2	2061.1	2094.9	-3363.83		7518	-2401.74
10134.2	2015.2	1991.5	-3306.33		7518	-2401.74
10140.3	2004.5	1945.9	-3271.43		7520.26	-2401.74
10146.4	2002.4	1949.3	-3276.93		7520.26	-2401.74
10152.5	2036.9	1982.8	-3275.93		7520.26	-2401.74
10158.6	2074	2023.1	-3279.13		7520.26	-2401.74
10164.7	2100	2047.5	-3277.53		7524.38	-2401.74
10170.8	2060.4	2042.2	-3311.83		7524.38	-2401.74
10176.9	2001.4	2009.5	-3338.13		7529.41	-2401.74
10183	1976.4	1965.6	-3319.23		7529.41	-2401.74
10189.1	1961.3	1929.8	-3298.53		7541.11	-2401.74
10195.2	1948.3	1914	-3295.73		7541.11	-2401.74
10201.3	1959.4	1919.9	-3290.53		7541.11	-2401.74
10207.5	1997.8	1939.5	-3271.73		7541.11	-2401.74
10213.6	2073.6	1957.9	-3214.33		7551.57	-2401.74
10219.7	2125.5	1960.4	-3164.93		7551.57	-2401.74
10225.9	2022.6	1939.6	-3247.03		7551.57	-2401.74
10232	1929.5	1898.4	-3298.93		7551.57	-2401.74
10238.1	1894.8	1844.9	-3280.13		7552.58	-1092.63
10244.3	1858.4	1785.9	-3257.53		7552.58	-1092.63
10250.4	1812.8	1728.1	-3245.33		7559.94	-2401.74
10256.6	1756.3	1676.6	-3250.33		7559.94	-2401.74
10262.7	1649.8	1634.5	-3314.73		7562.15	-2401.74
10268.9	1598.2	1602.6	-3334.43		7562.15	-2401.74
10275	1554.8	1580.6	-3355.83		7569.3	-2401.74
10281.2	1548	1565	-3347.03		7569.3	-2401.74
10287.4	1536.9	1554.9	-3348.03		7569.3	-2401.74
10293.6	1515.7	1548.9	-3363.23		7569.3	-2401.74
10299.7	1510.3	1544.5	-3364.23		7571.13	-2401.74
10305.9	1522.7	1541.5	-3348.83		7571.13	-2401.74
10312.1	1557.4	1539.3	-3311.93		7576.33	-2401.74
10318.3	1557.4	1537.5	-3310.13		7576.33	-2401.74
10324.5	1551.9	1536.1	-3314.23		7576.33	-2401.74
10330.7	1554	1534.8	-3310.83		7576.33	-2401.74
10336.9	1519	1533.8	-3344.83		7582.28	-2401.74
10343.1	1532	1532.8	-3330.83		7582.28	-2401.74
10349.3	1561.7	1532	-3300.33		7585.35	-2401.74
10355.5	1543.1	1531.3	-3318.23		7585.35	-2401.74
10361.7	1526.1	1530.8	-3334.73		7602.57	-2401.74
10367.9	1518.8	1530.5	-3341.73		7607.26	-2401.74
10374.1	1518	1530.6	-3342.63		7607.26	-2401.74
10380.4	1519.7	1531.2	-3341.53		7617.06	-2401.74
10386.6	1483.1	1532.7	-3379.63		7617.06	-2401.74
10392.8	1513.5	1535.5	-3352.03		7618.83	-2401.74
10399.1	1568.4	1540	-3301.63		7618.83	-2401.74
10405.3	1546.2	1546.6	-3330.43		7618.83	-2401.74
10411.5	1542.8	1555.1	-3342.33		7618.83	-2401.74
10417.8	1534.9	1564.6	-3359.73		7618.83	-2401.74
10424	1543.9	1573.7	-3359.83		7618.83	-2401.74
10430.3	1521.8	1580.3	-3388.53		7625.28	-1092.63
10436.6	1563.3	1582.8	-3349.53		7634	-2401.74
10442.8	1626.6	1580.9	-3284.33		7634	-2401.74
10449.1	1576.8	1580	-3333.23		7634	-2401.74
10455.4	1570.2	1574.9	-3334.73		7634	-2401.74
10461.6	1574.9	1573.3	-3328.43		7641.14	-1092.63
10467.9	1584.6	1577.9	-3323.33		7644.68	-2401.74
10474.2	1631.8	1589.9	-3288.13		7644.68	-2401.74
10480.5	1652.5	1609	-3286.53		7648.5	-2401.74
10486.8	1645.2	1632.7	-3317.53		7648.5	-2401.74
10493.1	1667.2	1657	-3319.83		7657.7	-2401.74
10499.4	1683.3	1677.2	-3323.93		7657.7	-2401.74
10505.7	1685.4	1700.9	-3345.53		7677.75	-2401.74
10512	1678.3	1706.3	-3358.03		7677.75	-2401.74
10518.3	1652.7	1709	-3386.33		7677.75	-2401.74
10524.6	1673	1716.5	-3373.53		7677.75	-2401.74
10530.9	1712.6	1733.9	-3351.33		7683.04	-1092.63
10537.2	1735.4	1762	-3356.63		7683.95	-2401.74
10543.5	1759.3	1796.8	-3367.53		7683.95	-2401.74
10549.9	1788	1849.2	-3391.23		7683.95	-2401.74
10556.2	1822.4	1878.1	-3385.73		7683.95	-2401.74
10562.5	1878.4	1895.4	-3347.03		7683.95	-2401.74
10568.9	1921	1903.2	-3312.23		7683.95	-2401.74
10575.2	2031.5	1920.5	-3219.03		7692.15	-2401.74
10581.6	2105.8	1916.6	-3140.83		7692.15	-2401.74
10587.9	2165.2	1896.8	-3061.63		7692.15	-2401.74
10594.3	2080.8	1856.7	-3105.93		7692.15	-2401.74
10600.6	2003.2	1800	-3126.83		7706.99	-2401.74
10607	1851.2	1736.8	-3215.63		7706.99	-2401.74
10613.3	1738.6	1677.6	-3269.03		7710.03	-2401.74
10619.7	1663.2	1630.3	-3297.13		7710.03	-2401.74
10626.1	1579.6	1598.5	-3348.93		7712.48	-2401.74
10632.5	1550.4	1582.5	-3362.13		7718.75	-2401.74
10638.8	1595.9	1582.8	-3316.93		7721.21	-2401.74
10645.2	1607.2	1592	-3314.83		7721.21	-2401.74
10651.6	1604.9	1606.7	-3331.83		7722	-2401.74
10658	1594.1	1621.1	-3357.03		7722	-2401.74
10664.4	1616.7	1629.4	-3342.73		7730.15	-2401.74
10670.8	1659.3	1627.4	-3298.13		7730.15	-2401.74
10677.2	1649.2	1614.7	-3295.53		7730.15	-2401.74
10683.6	1615.1	1594.7	-3309.63		7730.15	-2401.74
10690	1585	1572.2	-3317.23		7737.5	-1092.63
10696.4	1527.7	1551.3	-3353.63		7737.5	-1092.63
10702.9	1549.5	1534.3	-3314.83		7737.79	-2401.74
10709.3	1504.4	1521.7	-3347.33		7737.79	-2401.74
10715.7	1481.8	1513.4	-3361.63		7740.16	-2401.74
10722.1	1439.1	1508.1	-3399.03		7740.16	-2401.74
10728.6	1435.7	1505.1	-3399.43		7745.12	-2401.74
10735	1466.6	1503.7	-3367.13		7745.12	-2401.74
10741.4	1499	1503.7	-3334.73		7748.91	-2401.74
10747.9	1485.9	1504.3	-3348.43		7748.91	-2401.74
10754.3	1465.7	1506.3	-3370.63		7748.91	-2401.74
10760.8	1505.8	1510	-3334.23		7748.91	-2401.74
10767.2	1492.8	1515.9	-3353.13		7752.27	-2401.74
10773.7	1479.1	1524.8	-3375.73		7752.27	-2401.74
10780.2	1525.3	1535.6	-3340.33		7766.74	-2401.74
10786.6	1505.9	1547.6	-3371.73		7766.74	-2401.74
10793.1	1517.7	1558.3	-3370.63		7766.74	-2401.74
10799.6	1526.9	1565.4	-3368.53		7766.74	-2401.74
10806.1	1539.6	1566.3	-3356.73		7773.33	-2401.74
10812.6	1548.4	1560.5	-3342.13		7773.33	-2401.74
10819	1519.5	1549.7	-3360.23		7781.84	-1092.63
10825.5	1534	1537.1	-3333.13		7781.84	-1092.63
10832	1520.2	1524.8	-3334.63		7787.52	-1092.63
10838.5	1457	1514.7	-3387.73		7788.02	-2401.74
10845	1490.1	1507	-3346.93		7788.02	-2401.74
10851.5	1485	1502	-3347.03		7788.65	-2401.74
10858.1	1480.8	1498.9	-3348.13		7788.65	-2401.74
10864.6	1490	1497	-3337.03		7788.65	-2401.74
10871.1	1454.1	1495.9	-3371.83		7788.65	-2401.74
10877.6	1495.1	1495.2	-3330.13		7793.06	-1092.63
10884.1	1456	1494.7	-3368.73		7798.36	-2401.74
10890.7	1477.4	1494.3	-3346.93		7798.36	-2401.74
10897.2	1500.4	1494.3	-3323.93		7803.96	-2401.74
10903.7	1491.5	1494	-3332.53		7803.96	-2401.74
10910.3	1448.9	1493.7	-3374.83		7803.96	-2401.74
10916.8	1446.8	1493.5	-3376.73		7803.96	-2401.74
10923.4	1466.5	1493.3	-3356.83		7809.98	-1092.63
10929.9	1501.4	1493.2	-3321.83		7816.99	-2401.74
10936.5	1484.4	1493	-3338.63		7816.99	-2401.74
10943.1	1443.3	1492.9	-3379.63		7816.99	-2401.74
10949.6	1480.5	1492.8	-3342.33		7816.99	-2401.74
10956.2	1450.7	1492.6	-3371.93		7828.65	-2401.74
10962.8	1469.6	1492.5	-3352.93		7828.65	-2401.74
10969.4	1504	1492.4	-3318.43		7832.72	-1092.63
10975.9	1495.8	1492.3	-3326.53		7834.76	-2401.74
10982.5	1457.8	1492.3	-3364.53		7834.76	-2401.74
10989.1	1465.3	1492.2	-3356.93		7837.97	-2401.74
10995.7	1527.9	1492.2	-3294.33		7837.97	-2401.74
11002.3	1476.9	1492.1	-3345.23		7840.44	-2401.74
11008.9	1474.8	1492.1	-3347.33		7840.44	-2401.74
11015.5	1472.8	1492.1	-3349.33		7843.34	-1092.63
11022.1	1433.8	1492.1	-3388.33		7848.4	-2401.74
11028.7	1435.6	1492.2	-3386.63		7848.4	-2401.74
11035.4	1434.1	1492.2	-3388.13		7853.57	-2401.74
11042	1424.3	1492.3	-3398.03		7853.57	-2401.74
11048.6	1451.8	1492.4	-3370.63		7853.57	-2401.74
11055.2	1461.5	1492.6	-3361.13		7853.57	-2401.74
11061.9	1488.5	1492.8	-3334.33		7853.65	-2401.74
11068.5	1487.1	1493	-3335.93		7853.65	-2401.74
11075.1	1513.2	1493.3	-3310.13		7853.65	-2401.74
11081.8	1496.1	1493.6	-3327.53		7861.43	-1092.63
11088.4	1495.5	1494.1	-3328.63		7862.87	-2401.74
11095.1	1508.4	1494.7	-3316.33		7862.87	-2401.74
11101.8	1492.6	1495.4	-3332.83		7865.47	-2401.74
11108.4	1490.4	1496.4	-3336.03		7865.47	-2401.74
11115.1	1479.3	1497.7	-3348.43		7874.92	-2401.74
11121.8	1505.1	1499.8	-3324.73		7874.92	-2401.74
11128.4	1512.6	1503.3	-3320.73		7874.92	-2401.74
11135.1	1550.1	1509.3	-3289.23		7874.92	-2401.74
11141.8	1540.9	1519.9	-3309.03		7874.92	-2401.74
11148.5	1497.9	1537.9	-3370.03		7874.92	-2401.74
11155.2	1522.2	1566.9	-3374.73		7882.99	-2401.74
11161.9	1590.4	1609.8	-3349.43		7882.99	-2401.74
11168.6	1691.1	1667.3	-3306.23		7885.51	-2401.74
11175.3	1736.9	1736	-3329.13		7887.57	-2401.74
11182	1793.1	1806.7	-3343.63		7887.57	-2401.74
11188.7	1853.2	1865.5	-3342.33		7887.57	-2401.74
11195.4	1934.5	1896.1	-3291.63		7887.57	-2401.74
11202.1	1910	1887.5	-3307.53		7896.3	-1092.63
11208.8	1942.5	1842.5	-3230.03		7901.68	-2401.74
11215.5	1888.7	1775.2	-3216.53		7901.68	-2401.74
11222.3	1763.7	1702.6	-3268.93		7913.62	-2401.74
11229	1700.1	1637.1	-3267.03		7913.62	-2401.74
11235.8	1641.9	1585.5	-3273.63		7929.83	-1092.63
11242.5	1645.8	1549.3	-3233.53		7929.83	-1092.63
11249.2	1581.3	1526.2	-3274.93		7932.53	-2401.74
11256	1526.1	1512.7	-3316.63		7932.53	-2401.74
11262.7	1520.6	1505.1	-3314.53		7936.13	-2401.74
11269.5	1517.6	1501	-3313.43		7936.13	-2401.74
11276.3	1502.1	1498.6	-3326.53		7936.13	-2401.74
11283	1465.1	1497.2	-3362.13		7936.13	-2401.74
11289.8	1498.6	1496.3	-3327.73		7936.8	-2401.74
11296.6	1487.3	1495.7	-3338.43		7939.55	-2401.74
11303.4	1473.9	1495.4	-3351.53		7939.55	-2401.74
11310.1	1478.9	1495.2	-3346.33		7939.55	-2401.74
11316.9	1502.8	1495.1	-3322.33		7939.55	-2401.74
11323.7	1531.7	1495.1	-3293.43		7942.22	-2401.74
11330.5	1506.3	1495.3	-3319.03		7942.22	-2401.74
11337.3	1499.1	1495.6	-3326.53		7942.22	-2401.74
11344.1	1507.2	1496.1	-3318.93		7942.22	-2401.74
11350.9	1537.7	1496.7	-3289.03		7959.62	-1092.63
11357.7	1516.2	1497.4	-3311.23		7969.49	-2401.74
11364.5	1529.1	1498.3	-3299.23		7969.49	-2401.74
11371.4	1514.5	1499.4	-3314.93		7969.49	-2401.74
11378.2	1508.1	1500.7	-3322.63		7969.49	-2401.74
11385	1545.4	1502.4	-3287.03		7975.18	-2401.74
11391.8	1551	1504.2	-3283.23		7975.18	-2401.74
11398.7	1503.4	1506.4	-3333.03		7975.18	-2401.74
11405.5	1485.8	1509	-3353.23		7975.18	-2401.74
11412.4	1486.5	1512.2	-3355.73		7981.07	-1092.63
11419.2	1480.9	1516.2	-3365.33		7985.6	-2401.74
11426.1	1450.5	1521.8	-3401.33		7985.6	-2401.74
11432.9	1487.8	1529.3	-3371.53		7989	-2401.74
11439.8	1535.6	1541	-3335.43		7989	-2401.74
11446.6	1544.7	1560.3	-3345.63		7991.61	-2401.74
11453.5	1639.9	1593.2	-3283.33		7991.61	-2401.74
11460.4	1670	1648.1	-3308.13		7991.61	-2401.74
11467.3	1699.5	1735.4	-3365.93		7991.61	-2401.74
11474.1	1836	1864.8	-3358.83		7993.18	-1092.63
11481	1992.6	2040.9	-3378.33		8002.21	-2401.74
11487.9	2258.5	2257.7	-3329.23		8002.21	-2401.74
11494.8	2487.9	2496.2	-3338.33		8008.35	-2401.74
11501.7	2667.6	2724.9	-3387.33		8008.35	-2401.74
11508.6	2727.7	2906	-3508.33		8015.38	-2401.74
11515.5	2826.4	3014.2	-3517.83		8015.38	-2401.74
11522.4	2834	3052.6	-3548.63		8019.01	-2401.74
11529.3	2805.3	3044.5	-3569.23		8019.01	-2401.74
11536.3	2743.7	3005.5	-3591.83		8029.42	-2401.74
11543.2	2647.5	2931.5	-3614.03		8029.42	-2401.74
11550.1	2593.8	2810.3	-3546.53		8029.42	-2401.74
11557	2495.8	2645.6	-3479.83		8029.42	-2401.74
11564	2367.7	2465.3	-3427.63		8029.84	-1092.63
11570.9	2217.6	2303.5	-3415.93		8036.7	-2401.74
11577.9	2131.4	2183.1	-3381.73		8041.55	-2401.74
11584.8	2118.9	2110	-3321.13		8041.55	-2401.74
11591.8	2070.8	2072.5	-3331.73		8041.55	-2401.74
11598.7	2027.5	2048.5	-3351.03		8041.55	-2401.74
11605.7	2036.9	2016.3	-3309.43		8041.55	-2401.74
11612.6	1991.5	1968.2	-3306.73		8041.55	-2401.74
11619.6	1942.8	1914.5	-3301.73		8044.91	-2401.74
11626.6	1883.2	1874.5	-3321.33		8044.91	-2401.74
11633.6	1892.9	1867.5	-3304.63		8049.17	-2401.74
11640.5	2002.8	1905.5	-3232.73		8049.17	-2401.74
11647.5	2126.9	1990.4	-3193.53		8052.93	-2401.74
11654.5	2280	2110.3	-3160.33		8052.93	-2401.74
11661.5	2435.9	2240.8	-3134.93		8052.93	-2401.74
11668.5	2643.7	2348.3	-3034.63		8052.93	-2401.74
11675.5	2744.5	2399.6	-2985.13		8056.51	-2401.74
11682.5	2761	2379.2	-2948.23		8076.55	-2401.74
11689.5	2678.4	2299.5	-2951.13		8076.55	-2401.74
11696.5	2490.8	2189	-3028.23		8081.24	-1092.63
11703.6	2283.8	2072.4	-3118.63		8089.21	-2401.74
11710.6	2184.1	1962.9	-3108.83		8089.21	-2401.74
11717.6	2050	1863.8	-3143.83		8092.07	-1092.63
11724.6	1929.3	1776	-3176.73		8093.03	-2401.74
11731.7	1812	1700.7	-3218.73		8093.03	-2401.74
11738.7	1728.6	1639.2	-3240.63		8099.49	-2401.74
11745.8	1680.1	1591.5	-3241.43		8099.49	-2401.74
11752.8	1638.4	1556.5	-3248.13		8099.49	-2401.74
11759.9	1605.9	1532.4	-3256.53		8099.49	-2401.74
11766.9	1555.1	1516.6	-3291.53		8099.49	-2401.74
11774	1578.6	1506.6	-3258.03		8099.49	-2401.74
11781	1561.6	1500.2	-3268.63		8104.63	-2401.74
11788.1	1526.5	1495.9	-3299.43		8104.63	-2401.74
11795.2	1529.5	1492.9	-3293.43		8110.92	-2401.74
11802.3	1533.4	1490.6	-3287.23		8110.92	-2401.74
11809.3	1504.3	1488.7	-3314.43		8110.92	-2401.74
11816.4	1441	1487.1	-3376.13		8110.92	-2401.74
11823.5	1461.7	1485.7	-3354.03		8125.55	-2401.74
11830.6	1485.5	1484.5	-3329.03		8125.55	-2401.74
11837.7	1496.3	1483.5	-3317.23		8138.64	-2401.74
11844.8	1491.2	1482.5	-3321.33		8138.64	-2401.74
11851.9	1485.2	1481.7	-3326.53		8138.64	-2401.74
11859	1502.4	1481	-3308.63		8138.64	-2401.74
11866.1	1500.6	1480.4	-3309.83		8151.89	-2401.74
11873.3	1485.4	1479.9	-3324.53		8163.14	-2401.74
11880.4	1501.2	1479.4	-3308.23		8163.14	-2401.74
11887.5	1500.1	1478.9	-3308.83		8166.66	-2401.74
11894.7	1488.7	1478.7	-3320.03		8166.66	-2401.74
11901.8	1485.1	1478.4	-3323.33		8166.75	-2401.74
11908.9	1481	1478.3	-3327.33		8166.75	-2401.74
11916.1	1490.4	1478.4	-3318.03		8176.97	-1092.63
11923.2	1474.2	1478.6	-3334.43		8177.12	-2401.74
11930.4	1480.9	1479.1	-3328.23		8177.12	-2401.74
11937.5	1481.1	1480.2	-3329.13		8180.04	-2401.74
11944.7	1480.8	1482.3	-3331.53		8180.04	-2401.74
11951.9	1458	1486.1	-3358.13		8180.98	-2401.74
11959	1460.9	1492.6	-3361.73		8180.98	-2401.74
11966.2	1418.2	1502.6	-3414.43		8180.98	-2401.74
11973.4	1427.7	1516.4	-3418.73		8180.98	-2401.74
11980.6	1482.7	1533.8	-3381.13		8196.53	-1092.63
11987.8	1482.8	1553	-3400.23		8199.76	-2401.74
11995	1476.9	1570.7	-3423.83		8199.76	-2401.74
12002.2	1513.5	1582.5	-3399.03		8208.48	-2401.74
12009.4	1553.1	1584.4	-3361.33		8208.48	-2401.74
12016.6	1526.7	1575.7	-3379.03		8217	-2401.74
12023.8	1530.4	1559.5	-3359.13		8217	-2401.74
12031	1485.7	1540.5	-3384.83		8220.8	-2401.74
12038.2	1472.8	1523.1	-3380.33		8220.8	-2401.74
12045.4	1473.8	1510	-3366.23		8228.39	-1092.63
12052.7	1443.5	1502.8	-3389.33		8234.24	-2401.74
12059.9	1476.4	1502.4	-3356.03		8234.24	-2401.74
12067.1	1488.7	1509.1	-3350.43		8242.1	-2401.74
12074.4	1471.2	1522.9	-3381.73		8242.1	-2401.74
12081.6	1462.5	1543.1	-3410.63		8248.32	-1092.63
12088.9	1508.5	1567.9	-3389.43		8260.36	-2401.74
12096.1	1550	1593.8	-3373.83		8260.36	-2401.74
12103.4	1572.3	1615.5	-3373.23		8271.95	-2401.74
12110.7	1585.8	1628	-3372.23		8271.95	-2401.74
12117.9	1567.4	1629.3	-3391.93		8271.95	-2401.74
12125.2	1550.1	1623.2	-3403.13		8285.68	-1092.63
12132.5	1510.4	1618.5	-3438.13		8303.65	-2401.74
12139.7	1542.3	1625.2	-3412.93		8303.65	-2401.74
12147	1614.3	1651.7	-3367.43		8305.06	-2401.74
12154.3	1646	1703	-3387.03		8305.06	-2401.74
12161.6	1705.8	1778.8	-3403.03		8305.06	-2401.74
12168.9	1832.4	1873	-3370.63		8305.06	-2401.74
12176.2	1899.9	1974.5	-3404.63		8319.26	-2401.74
12183.5	2005.9	2069.6	-3393.73		8319.26	-2401.74
12190.8	2080.6	2148.5	-3397.93		8338.02	-2401.74
12198.1	2154	2212.1	-3388.13		8338.02	-2401.74
12205.5	2201.2	2270.2	-3399.03		8341.12	-2401.74
12212.8	2275.6	2326.9	-3381.33		8341.12	-2401.74
12220.1	2353	2371.1	-3348.13		8341.12	-2401.74
12227.5	2430.4	2379.6	-3279.23		8341.12	-2401.74
12234.8	2382.9	2329.7	-3276.83		8352.17	-2401.74
12242.1	2298.1	2219.5	-3251.43		8352.17	-2401.74
12249.5	2172.2	2072.1	-3229.93		8352.17	-2401.74
12256.8	2017.8	1916.9	-3229.13		8352.17	-2401.74
12264.2	1868	1778.2	-3240.23		8353.17	-2401.74
12271.5	1731.7	1668.6	-3266.93		8363.96	-1092.63
12278.9	1616.4	1590.9	-3304.53		8364.93	-2401.74
12286.3	1578.5	1541.2	-3292.73		8364.93	-2401.74
12293.6	1559.4	1512.9	-3283.53		8364.93	-2401.74
12301	1513.2	1499.7	-3316.53		8364.93	-2401.74
12308.4	1484	1497.8	-3343.83		8364.93	-2401.74
12315.8	1471.8	1505.3	-3363.53		8364.93	-2401.74
12323.2	1494	1522.5	-3358.53		8368	-1092.63
12330.6	1546.2	1549.1	-3332.93		8373.16	-2401.74
12338	1559.7	1583.2	-3353.53		8383.88	-1092.63
12345.4	1598.5	1620.5	-3352.03		8384.9	-1092.63
12352.8	1699.3	1653.5	-3284.23		8387.27	-2401.74
12360.2	1764.6	1672.8	-3238.23		8387.27	-2401.74
12367.6	1742.6	1671.1	-3258.53		8387.27	-2401.74
12375	1676.6	1648.3	-3301.73		8387.27	-2401.74
12382.5	1625.7	1611.3	-3315.63		8395.57	-2401.74
12389.9	1604.9	1569.8	-3294.93		8395.57	-2401.74
12397.3	1523.4	1531.5	-3338.13		8397.94	-2401.74
12404.8	1468.8	1500.7	-3361.93		8397.94	-2401.74
12412.2	1438.5	1478.4	-3369.93		8397.94	-2401.74
12419.7	1435.7	1463.8	-3358.13		8397.94	-2401.74
12427.1	1407.6	1454.9	-3377.33		8405.99	-1092.63
12434.6	1421.4	1449.6	-3358.23		8409.89	-2401.74
12442	1405	1446.7	-3371.73		8418.26	-2401.74
12449.5	1413	1445.1	-3362.13		8432.6	-2401.74
12457	1379.6	1444.2	-3394.63		8432.6	-2401.74
12464.4	1393.9	1444.2	-3380.33		8433.33	-1092.63
12471.9	1430.2	1445	-3344.83		8434.37	-1092.63
12479.4	1397.7	1447.4	-3379.73		8434.37	-1092.63
12486.9	1417.5	1452.7	-3365.23		8441.04	-2401.74
12494.4	1434.6	1463.2	-3358.63		8441.04	-2401.74
12501.9	1468.9	1480.9	-3342.03		8441.04	-2401.74
12509.4	1503	1509.4	-3336.43		8441.04	-2401.74
12516.9	1529.1	1550.9	-3351.83		8457.2	-2401.74
12524.4	1542.8	1604.9	-3392.13		8457.2	-2401.74
12531.9	1628.5	1666.9	-3368.43		8457.2	-2401.74
12539.4	1723.6	1727	-3333.43		8457.2	-2401.74
12547	1742.5	1771.2	-3358.73		8470.24	-1092.63
12554.5	1800	1785.5	-3315.53		8473.79	-2401.74
12562	1785.3	1764	-3308.73		8473.79	-2401.74
12569.6	1752.2	1714	-3291.83		8473.79	-2401.74
12577.1	1660.9	1650.2	-3319.33		8473.79	-2401.74
12584.6	1629.1	1586.9	-3287.83		8483.88	-2401.74
12592.2	1611.7	1532.9	-3251.23		8483.88	-2401.74
12599.8	1570	1492.2	-3252.23		8483.88	-2401.74
12607.3	1538	1464.7	-3256.73		8483.88	-2401.74
12614.9	1534.3	1447.3	-3243.03		8488.65	-2401.74
12622.5	1568.7	1436.9	-3198.23		8488.65	-2401.74
12630	1588.4	1430.8	-3172.43		8488.65	-2401.74
12637.6	1607.8	1427.1	-3149.33		8488.65	-2401.74
12645.2	1584.7	1424.5	-3169.83		8496.44	-2401.74
12652.8	1576.5	1422.6	-3176.13		8496.44	-2401.74
12660.4	1551	1421	-3200.03		8496.44	-2401.74
12668	1515.1	1419.7	-3234.63		8496.44	-2401.74
12675.6	1509.4	1418.4	-3239.03		8500.53	-2401.74
12683.2	1469.6	1417.3	-3277.73		8500.53	-2401.74
12690.8	1426.4	1416.2	-3319.83		8500.53	-2401.74
12698.4	1408.3	1415.3	-3337.03		8500.53	-2401.74
12706	1359.8	1414.3	-3384.53		8503.68	-2401.74
12713.6	1356.8	1413.5	-3386.73		8503.68	-2401.74
12721.3	1378.3	1413.2	-3364.93		8516.45	-2401.74
12728.9	1410.1	1412.9	-3332.83		8516.45	-2401.74
12736.5	1398	1412.7	-3344.73		8520.44	-2401.74
12744.2	1389.7	1412.4	-3352.73		8520.44	-2401.74
12751.8	1397.1	1412.2	-3345.13		8520.44	-2401.74
12759.5	1379.2	1412.1	-3362.93		8520.44	-2401.74
12767.1	1415.5	1411.9	-3326.43		8520.55	-2401.74
12774.8	1421.7	1411.8	-3320.13		8523.85	-2401.74
12782.5	1383.7	1411.7	-3358.03		8523.85	-2401.74
12790.1	1375.3	1411.6	-3366.33		8532.33	-2401.74
12797.8	1362.2	1411.5	-3379.33		8532.33	-2401.74
12805.5	1395.7	1411.4	-3345.73		8535.65	-2401.74
12813.2	1418.7	1412.1	-3323.43		8567.98	-2401.74
12820.9	1383.2	1412	-3358.83		8567.98	-2401.74
12828.6	1399.9	1412	-3342.13		8577.67	-2401.74
12836.3	1411.9	1411.9	-3330.03		8577.67	-2401.74
12844	1372.3	1411.9	-3369.63		8581.99	-2401.74
12851.7	1412.7	1411.9	-3329.23		8581.99	-2401.74
12859.4	1405.7	1411.9	-3336.23		8593.43	-1092.63
12867.1	1413.7	1411.9	-3328.23		8597.29	-2401.74
12874.8	1407.3	1411.9	-3334.63		8597.29	-2401.74
12882.5	1409.2	1411.9	-3332.73		8621.55	-2401.74
12890.3	1395.4	1411.9	-3346.53		8621.55	-2401.74
12898	1384.9	1412	-3357.13		8621.55	-2401.74
12905.7	1383.4	1412.4	-3359.03		8621.55	-2401.74
12913.5	1396.1	1412.4	-3346.33		8626.18	-2401.74
12921.2	1422	1412.5	-3320.53		8626.18	-2401.74
12929	1395.1	1412.6	-3347.53		8626.17	-2401.74
12936.7	1404	1412.5	-3338.53		8626.17	-2401.74
12944.5	1380.4	1412.7	-3362.33		8627.03	-2401.74
12952.3	1407.6	1412.8	-3335.23		8627.03	-2401.74
12960	1378.4	1413	-3364.63		8627.03	-2401.74
12967.8	1385.5	1413.1	-3357.63		8627.03	-2401.74
12975.6	1365.6	1413.3	-3377.73		8630.57	-2401.74
12983.4	1372.8	1413.3	-3370.53		8630.57	-2401.74
12991.2	1404.1	1413.8	-3339.73		8635.71	-1092.63
12999	1406.9	1414.1	-3337.23		8639.04	-1092.63
13006.8	1375.6	1414.4	-3368.83		8640.23	-2401.74
13014.6	1360.8	1414.7	-3383.93		8640.23	-2401.74
13022.4	1374	1415.1	-3371.13		8669.07	-2401.74
13030.2	1386.8	1415.5	-3358.73		8669.07	-2401.74
13038	1373.7	1416.1	-3372.43		8669.07	-2401.74
13045.9	1403.6	1416.7	-3343.13		8669.07	-2401.74
13053.7	1408.4	1417.5	-3339.13		8676.38	-2401.74
13061.5	1387.6	1418.5	-3360.93		8676.38	-2401.74
13069.3	1397.6	1420	-3352.43		8677.99	-2401.74
13077.2	1418	1422.1	-3334.13		8677.99	-2401.74
13085	1407.7	1424.9	-3347.23		8677.99	-2401.74
13092.9	1394.4	1428.8	-3364.43		8677.99	-2401.74
13100.7	1402.2	1433.4	-3361.23		8689.81	-2401.74
13108.6	1455.1	1438.8	-3313.73		8689.81	-2401.74
13116.5	1466	1444.2	-3308.23		8694.19	-2401.74
13124.3	1456.6	1449	-3322.43		8711.23	-2401.74
13132.2	1430.2	1453.7	-3353.53		8711.23	-2401.74
13140.1	1450.6	1459.4	-3338.83		8711.23	-2401.74
13148	1421.5	1469.2	-3377.73		8711.23	-2401.74
13155.9	1452.7	1487.1	-3364.43		8715.61	-2401.74
13163.8	1494.6	1517.2	-3352.63		8715.61	-2401.74
13171.7	1561.1	1562.6	-3331.53		8728.22	-2401.74
13179.6	1612.9	1622.9	-3340.03		8728.22	-2401.74
13187.5	1691.2	1692.6	-3331.43		8728.22	-2401.74
13195.4	1778.8	1760.6	-3311.83		8732.91	-2401.74
13203.3	1808.3	1810.9	-3332.63		8732.91	-2401.74
13211.2	1816.1	1827.8	-3341.73		8744.71	-2401.74
13219.2	1848.7	1804.8	-3286.13		8744.71	-2401.74
13227.1	1785.4	1750.8	-3295.43		8744.71	-2401.74
13235	1666.7	1682.6	-3345.93		8744.71	-2401.74
13243	1622.1	1615.6	-3323.53		8747.06	-1092.63
13250.9	1571.6	1560	-3318.43		8760.81	-1092.63
13258.9	1521.5	1519.8	-3328.33		8766.39	-2401.74
13266.8	1489.6	1495.1	-3335.53		8766.39	-2401.74
13274.8	1445	1483.8	-3368.83		8766.4	-2401.74
13282.8	1446.8	1484.2	-3367.43		8766.4	-2401.74
13290.7	1462.6	1496.7	-3364.13		8771.91	-2401.74
13298.7	1493.3	1525.4	-3362.13		8771.91	-2401.74
13306.7	1542.1	1578.2	-3366.13		8771.91	-2401.74
13314.7	1621.4	1665.7	-3374.33		8771.91	-2401.74
13322.7	1738	1797.5	-3389.53		8776.78	-2401.74
13330.6	1883.8	1977.3	-3423.53		8784.11	-2401.74
13338.6	2110.7	2195.9	-3415.23		8784.11	-2401.74
13346.6	2320.3	2425.7	-3435.43		8797.79	-2401.74
13354.7	2631.9	2621.9	-3320.03		8797.79	-2401.74
13362.7	2759.9	2729.9	-3300.03		8823.8	-2401.74
13370.7	2717.2	2711.5	-3324.33		8829.68	-2401.74
13378.7	2604.8	2573.5	-3298.73		8829.68	-2401.74
13386.7	2442.9	2364	-3251.13		8833.47	-2401.74
13394.8	2213.1	2138.4	-3255.33		8833.47	-2401.74
13402.8	2024.9	1940.3	-3245.43		8843.83	-2401.74
13410.9	1900.5	1794.1	-3223.63		8843.83	-2401.74
13418.9	1828.7	1710.5	-3211.83		8868.84	-1092.63
13427	1760.1	1690.2	-3260.13		8871.03	-2401.74
13435	1823.1	1729.6	-3236.53		8871.03	-2401.74
13443.1	1881.4	1822.4	-3271.03		8888.08	-2401.74
13451.1	2002.2	1957.3	-3285.13		8888.08	-2401.74
13459.2	2207.2	2113.7	-3236.53		8888.08	-2401.74
13467.3	2421.9	2260.8	-3168.93		8888.08	-2401.74
13475.4	2546.3	2358.6	-3142.33		8905.34	-2401.74
13483.5	2517.3	2372.7	-3185.43		8905.34	-2401.74
13491.5	2455.9	2295.8	-3169.93		8905.34	-2401.74
13499.6	2350.1	2154.4	-3134.33		8905.34	-2401.74
13507.7	2167.6	1988.4	-3150.83		8920.01	-2401.74
13515.8	1969.3	1831	-3191.73		8924.6	-2401.74
13524	1774.1	1702.2	-3258.13		8924.6	-2401.74
13532.1	1687	1608.6	-3251.63		8924.6	-2401.74
13540.2	1608.2	1547.4	-3269.23		8924.6	-2401.74
13548.3	1547.5	1511.2	-3293.73		8924.72	-2401.74
13556.4	1506.7	1491.7	-3315.03		8928.51	-2401.74
13564.6	1516.2	1482.3	-3296.13		8928.51	-2401.74
13572.7	1463.4	1478.8	-3345.43		8934.55	-1092.63
13580.9	1466.7	1479.4	-3342.73		8942.07	-2401.74
13589	1474.7	1482.6	-3337.93		8942.07	-2401.74
13597.2	1480.9	1488.2	-3337.33		8960.08	-1092.63
13605.3	1503.3	1497.2	-3323.93		8974.59	-2401.74
13613.5	1485.1	1511.8	-3356.73		8974.59	-2401.74
13621.7	1556.3	1536.9	-3310.63		8974.59	-2401.74
13629.8	1598.3	1581.1	-3312.83		8974.59	-2401.74
13638	1656.7	1658.4	-3331.73		8979.27	-2401.74
13646.2	1790.4	1787.9	-3327.53		8990.42	-2401.74
13654.4	2021.3	1989.7	-3298.43		8990.42	-2401.74
13662.6	2340.1	2278.1	-3268.03		8995.4	-2401.74
13670.8	2685.7	2648.3	-3292.63		8995.4	-2401.74
13679	3154.2	3066.6	-3242.43		8998.31	-2401.74
13687.2	3560.6	3466.2	-3235.63		8998.31	-2401.74
13695.4	3663.5	3751.5	-3418.03		8998.31	-2401.74
13703.6	3668.7	3832.3	-3493.63		8998.31	-2401.74
13711.8	3405.6	3680.2	-3604.63		9008.03	-1092.63
13720.1	3068.8	3356.7	-3617.93		9013.02	-2401.74
13728.3	2707.4	2968.6	-3591.23		9013.02	-2401.74
13736.5	2392	2612.3	-3550.33		9042.98	-1092.63
13744.8	2201.8	2352	-3480.23		9046.8	-1092.63
13753	2133.1	2215.9	-3412.83		9055.35	-2401.74
13761.3	2198.4	2200.3	-3331.93		9055.35	-2401.74
13769.5	2299.1	2276.1	-3307.03		9055.35	-2401.74
13777.8	2387.1	2396.7	-3339.63		9055.35	-2401.74
13786.1	2489.6	2505.6	-3346.03		9062.54	-2401.74
13794.3	2513.9	2549.1	-3365.23		9095.83	-2401.74
13802.6	2452.1	2499	-3376.93		9095.83	-2401.74
13810.9	2309.1	2370	-3390.93		9095.83	-2401.74
13819.2	2109.6	2205.7	-3426.13		9095.83	-2401.74
13827.5	1965.9	2052.5	-3416.63		9095.83	-2401.74
13835.8	1856.2	1945.1	-3418.93		9095.83	-2401.74
13844.1	1789.5	1903.2	-3443.73		9106.13	-2401.74
13852.4	1860.6	1930.2	-3399.63		9106.13	-2401.74
13860.7	1982.2	2015	-3362.83		9108.89	-1092.63
13869	2159.8	2132.8	-3303.03		9114.1	-1092.63
13877.3	2370.1	2247.6	-3207.53		9119.8	-2401.74
13885.7	2454	2318.1	-3194.13		9119.8	-2401.74
13894	2410.9	2312.4	-3231.53		9124.86	-2401.74
13902.3	2215.9	2227.9	-3342.03		9124.86	-2401.74
13910.7	2051.2	2091.2	-3370.03		9128.76	-2401.74
13919	1874.4	1939	-3394.63		9128.76	-2401.74
13927.4	1698.1	1799.2	-3431.13		9134.64	-1092.63
13935.7	1578.9	1688.6	-3439.73		9135.95	-1092.63
13944.1	1534.8	1612.3	-3407.53		9153.72	-2401.74
13952.5	1489.8	1568.6	-3408.83		9164.23	-2401.74
13960.8	1482.4	1552.2	-3399.83		9164.23	-2401.74
13969.2	1498.6	1557.8	-3389.23		9169.66	-2401.74
13977.6	1511.8	1580.5	-3398.73		9169.66	-2401.74
13986	1594	1614.9	-3350.93		9169.66	-2401.74
13994.4	1724	1654.2	-3260.23		9169.66	-2401.74
14002.8	1845.9	1688.8	-3172.93		9183.32	-2401.74
14011.2	1906.2	1707.8	-3131.63		9183.32	-2401.74
14019.6	1921.3	1703.2	-3111.93		9185.22	-2401.74
14028	1824.8	1675.9	-3181.13		9185.22	-2401.74
14036.4	1700	1634.5	-3264.53		9185.22	-2401.74
14044.8	1615.4	1589.8	-3304.43		9185.22	-2401.74
14053.3	1546	1549	-3333.03		9198.71	-1092.63
14061.7	1502.2	1516.6	-3344.43		9198.71	-1092.63
14070.1	1476.4	1493.6	-3347.23		9214.83	-2401.74
14078.6	1472.6	1478.7	-3336.13		9214.83	-2401.74
14087	1454.3	1469.7	-3345.43		9214.83	-2401.74
14095.5	1458	1464.6	-3336.63		9214.83	-2401.74
14103.9	1404.9	1461.7	-3386.83		9217.26	-1092.63
14112.4	1410.7	1459.9	-3379.23		9220.48	-2401.74
14120.9	1437.1	1458.8	-3351.73		9220.48	-2401.74
14129.3	1435.2	1458.1	-3352.93		9225.84	-2401.74
14137.8	1437.8	1457.6	-3349.83		9225.84	-2401.74
14146.3	1451.8	1457.2	-3335.43		9225.84	-2401.74
14154.8	1444.3	1457	-3342.73		9228.99	-2401.74
14163.3	1443.7	1456.9	-3343.23		9228.99	-2401.74
14171.8	1427.5	1456.8	-3359.33		9246.66	-1092.63
14180.3	1456.7	1456.8	-3330.13		9275.04	-2401.74
14188.8	1432.8	1456.4	-3353.63		9275.04	-2401.74
14197.3	1447.9	1456.6	-3338.73		9280.8	-2401.74
14205.8	1446.9	1456.7	-3339.83		9280.8	-2401.74
14214.3	1444.6	1457	-3342.43		9280.8	-2401.74
14222.9	1404.4	1457.2	-3382.83		9280.8	-2401.74
14231.4	1398.8	1457.5	-3388.73		9281.87	-2401.74
14239.9	1404.2	1457.8	-3383.63		9281.87	-2401.74
14248.5	1398.3	1458.1	-3389.83		9298.31	-2401.74
14257	1388.1	1458.5	-3400.43		9298.31	-2401.74
14265.6	1373.2	1458.8	-3415.63		9307.81	-2401.74
14274.2	1403.7	1459.2	-3385.53		9307.81	-2401.74
14282.7	1402.9	1459.6	-3386.73		9307.81	-2401.74
14291.3	1385.6	1460	-3404.43		9307.81	-2401.74
14299.9	1394	1460.5	-3396.53		9343.42	-2401.74
14308.4	1391.8	1460.6	-3398.83		9343.42	-2401.74
14317	1365.1	1461.1	-3426.03		9343.42	-2401.74
14325.6	1414.4	1460	-3375.63		9343.42	-2401.74
14334.2	1441.3	1458.9	-3347.63		9360.19	-2401.74
14342.8	1425	1457.8	-3362.83		9360.19	-2401.74
14351.4	1403	1456.8	-3383.83		9386.97	-2401.74
14360	1466.1	1455.7	-3319.63		9386.97	-2401.74
14368.7	1458.4	1454.7	-3326.33		9392.32	-2401.74
14377.3	1512.6	1453.7	-3271.13		9392.32	-2401.74
14385.9	1478.5	1452.6	-3304.13		9392.32	-2401.74
14394.5	1478.8	1451.6	-3302.83		9392.32	-2401.74
14403.2	1478.4	1450.6	-3302.23		9396.89	-2401.74
14411.8	1458.6	1449.6	-3321.03		9396.89	-2401.74
14420.5	1474.4	1448.6	-3304.23		9408.25	-2401.74
14429.1	1482.7	1447.6	-3294.93		9408.25	-2401.74
14437.8	1491.3	1446.6	-3285.33		9412.7	-2401.74
14446.4	1499.4	1445.7	-3276.33		9412.7	-2401.74
14455.1	1538.9	1444.7	-3235.83		9412.7	-2401.74
14463.8	1573.7	1443.7	-3200.03		9412.7	-2401.74
14472.5	1599.1	1442.8	-3173.73		9414.13	-2401.74
14481.1	1653.6	1441.8	-3118.23		9414.13	-2401.74
14489.8	1671.6	1440.9	-3099.33		9428.91	-2401.74
14498.5	1673.1	1440	-3096.93		9428.91	-2401.74
14507.2	1656.2	1439	-3112.83		9428.91	-2401.74
14515.9	1658.3	1438.1	-3109.83		9428.91	-2401.74
14524.6	1629.4	1437.2	-3137.83		9450.65	-2401.74
14533.4	1603.4	1436.3	-3162.93		9450.65	-2401.74
14542.1	1543.3	1434.6	-3221.33		9456.11	-2401.74
14550.8	1507.5	1433.8	-3256.33		9456.11	-2401.74
14559.5	1438.3	1432.9	-3324.63		9463.15	-1092.63
14568.3	1416.3	1432.1	-3345.83		9467.54	-1092.63
14577	1423	1431.4	-3338.43		9469.14	-2401.74
14585.8	1400.6	1430.6	-3360.03		9469.14	-2401.74
14594.5	1397.5	1429.9	-3362.43		9495.55	-2401.74
14603.3	1427.3	1429.2	-3331.93		9495.55	-2401.74
14612	1419	1428.5	-3339.53		9524.16	-1092.63
14620.8	1391.1	1428	-3366.93		9534.52	-2401.74
14629.6	1380.7	1427.5	-3376.83		9534.52	-2401.74
14638.4	1389.9	1427	-3367.13		9535.68	-2401.74
14647.1	1381.2	1426.2	-3375.03		9540.45	-2401.74
14655.9	1397.4	1425.9	-3358.53		9540.45	-2401.74
14664.7	1386	1425.9	-3369.93		9540.45	-2401.74
14673.5	1391.5	1425.9	-3364.43		9540.45	-2401.74
14682.3	1397.2	1426.3	-3359.13		9545.09	-2401.74
14691.1	1368.7	1427.2	-3388.53		9545.09	-2401.74
14700	1405.4	1429.3	-3353.93		9553.51	-2401.74
14708.8	1387	1433.4	-3376.43		9604.63	-2401.74
14717.6	1398.3	1441.1	-3372.83		9604.63	-2401.74
14726.4	1407.1	1454.9	-3377.83		9604.63	-2401.74
14735.3	1460.2	1477.5	-3347.33		9604.63	-2401.74
14744.1	1494.6	1510.6	-3346.03		9610.26	-1092.63
14753	1519.8	1555.3	-3365.53		9620.66	-2401.74
14761.8	1594.5	1608.1	-3343.63		9620.83	-1092.63
14770.7	1709.1	1661.4	-3282.33		9626.61	-2401.74
14779.5	1763.4	1703.5	-3270.13		9626.61	-2401.74
14788.4	1783.2	1721.3	-3268.13		9626.61	-2401.74
14797.3	1748.3	1707.8	-3289.53		9626.61	-2401.74
14806.1	1679.6	1667.8	-3318.23		9631.18	-2401.74
14815	1619.7	1614	-3324.33		9631.18	-2401.74
14823.9	1498.5	1559.2	-3390.73		9660.52	-2401.74
14832.8	1447.5	1511.7	-3394.23		9660.52	-2401.74
14841.7	1429.7	1475.4	-3375.73		9672.87	-2401.74
14850.6	1414.3	1450.6	-3366.33		9677.7	-2401.74
14859.5	1427	1435.2	-3338.23		9677.7	-2401.74
14868.5	1396	1426.6	-3360.63		9695.32	-2401.74
14877.4	1400.5	1422.1	-3351.63		9695.32	-2401.74
14886.3	1366.8	1420.4	-3383.63		9697.56	-2401.74
14895.2	1369.6	1420.3	-3380.73		9697.56	-2401.74
14904.2	1383.1	1422.1	-3369.03		9697.56	-2401.74
14913.1	1400.1	1426.4	-3356.33		9697.56	-2401.74
14922.1	1414.9	1435.2	-3350.33		9718.96	-2401.74
14931	1440.8	1452.2	-3341.43		9718.96	-2401.74
14940	1497.4	1482.9	-3315.53		9718.96	-2401.74
14948.9	1530.1	1534.7	-3334.63		9718.96	-2401.74
14957.9	1602.1	1614.9	-3342.83		9745.4	-2401.74
14966.9	1720.3	1727	-3336.73		9745.4	-2401.74
14975.9	1864.1	1867.3	-3333.23		9767.82	-2401.74
14984.9	1993.2	2020.5	-3357.33		9767.82	-2401.74
14993.8	2129.8	2158.2	-3358.43		9767.82	-2401.74
15002.8	2210.2	2243.5	-3363.33		9803.45	-2401.74
15011.8	2239.3	2245.9	-3336.63		9803.45	-2401.74
15020.9	2218.5	2163.3	-3274.83		9803.45	-2401.74
15029.9	2075.6	2024.7	-3279.13		9803.45	-2401.74
15038.9	1920	1867.8	-3277.83		9810.25	-2401.74
15047.9	1758.7	1722.3	-3293.63		9810.25	-2401.74
15056.9	1676.1	1604.5	-3258.43		9811.51	-2401.74
15066	1570.1	1519.3	-3279.23		9811.51	-2401.74
15075	1509.3	1463.2	-3283.93		9816.71	-2401.74
15084.1	1464.4	1428.8	-3294.43		9816.71	-2401.74
15093.1	1420.7	1408.5	-3317.83		9821.77	-2401.74
15102.2	1399.5	1396.4	-3326.93		9821.77	-2401.74
15111.2	1382.4	1388.8	-3336.43		9821.77	-2401.74
15120.3	1389.6	1383.4	-3323.83		9821.77	-2401.74
15129.4	1383.2	1379.2	-3326.03		9842.17	-2401.74
15138.4	1354.4	1375.7	-3351.33		9842.17	-2401.74
15147.5	1351.2	1372.7	-3351.53		9842.17	-2401.74
15156.6	1349.6	1369.9	-3350.33		9842.17	-2401.74
15165.7	1369.9	1367.4	-3327.53		9842.17	-2401.74
15174.8	1390.3	1365.1	-3304.83		9842.17	-2401.74
15183.9	1364.3	1363	-3328.73		9860.6	-1092.63
15193	1349.6	1361	-3341.43		9891.83	-2401.74
15202.1	1357.7	1359.1	-3331.43		9891.83	-2401.74
15211.3	1376.4	1357.3	-3310.93		9891.83	-2401.74
15220.4	1360.6	1355.6	-3325.03		9891.83	-2401.74
15229.5	1330.8	1353.9	-3353.13		9910.65	-2401.74
15238.7	1332.6	1352.4	-3349.83		9910.65	-2401.74
15247.8	1351.8	1350.8	-3329.03		9915.64	-2401.74
15257	1354.7	1349.3	-3324.63		9935.91	-2401.74
15266.1	1336.8	1347.9	-3341.13		9935.91	-2401.74
15275.3	1313.1	1346.5	-3363.43		9935.91	-2401.74
15284.4	1320.7	1345.1	-3354.43		9935.91	-2401.74
15293.6	1345.6	1343.7	-3328.13		9947.66	-2401.74
15302.8	1333.4	1342.4	-3339.03		9947.66	-2401.74
15312	1339.8	1341.1	-3331.33		9959.65	-1092.63
15321.2	1326.8	1339.8	-3343.03		9961.15	-2401.74
15330.4	1333.8	1338.6	-3334.83		9961.15	-2401.74
15339.6	1304.2	1337.4	-3363.23		9968.12	-2401.74
15348.8	1320.1	1336.2	-3346.13		9968.12	-2401.74
15358	1335	1335	-3330.03		10006.9	-1092.63
15367.2	1325.1	1333.9	-3338.83		10006.9	-1092.63
15376.4	1329	1332.8	-3333.83		10011.5	-2401.74
15385.6	1300.5	1331.8	-3361.33		10011.5	-2401.74
15394.9	1319.5	1332.2	-3342.73		10012.1	-1092.63
15404.1	1319.7	1332.8	-3343.13		10018	-2401.74
15413.3	1323.8	1333.3	-3339.53		10018	-2401.74
15422.6	1342.2	1334	-3321.83		10018	-2401.74
15431.8	1325.8	1334.7	-3338.93		10018	-2401.74
15441.1	1331.3	1335.5	-3334.23		10033.5	-2401.74
15450.4	1323.7	1336.3	-3342.63		10033.5	-2401.74
15459.6	1324.1	1337.3	-3343.23		10040.4	-2401.74
15468.9	1324.4	1338.5	-3344.13		10040.4	-2401.74
15478.2	1334	1339.8	-3335.83		10044.5	-2401.74
15487.5	1336.8	1341.4	-3334.63		10044.5	-2401.74
15496.8	1345.1	1343.3	-3328.23		10044.5	-2401.74
15506.1	1348.9	1345.7	-3326.83		10044.5	-2401.74
15515.4	1339.2	1349.1	-3339.93		10096.5	-1092.63
15524.7	1307.4	1354.3	-3376.93		10103.6	-1092.63
15534	1361.7	1362.8	-3331.13		10103.9	-2401.74
15543.3	1394.2	1377	-3312.83		10103.9	-2401.74
15552.7	1410.3	1400.4	-3320.13		10108.7	-1092.63
15562	1432.3	1436.9	-3334.63		10112.8	-2401.74
15571.3	1460.7	1489.7	-3359.03		10112.8	-2401.74
15580.7	1512.6	1559.6	-3377.03		10124	-2401.74
15590	1637.3	1642.9	-3335.63		10124	-2401.74
15599.4	1757.1	1730.8	-3303.73		10131.6	-1092.63
15608.7	1825	1809.3	-3314.33		10170.7	-1092.63
15618.1	1930.5	1863.4	-3262.93		10180.7	-2401.74
15627.5	1901.5	1886.3	-3314.83		10180.7	-2401.74
15636.8	1901.3	1883.4	-3312.13		10180.7	-2401.74
15646.2	1909.5	1863.1	-3283.63		10180.7	-2401.74
15655.6	1857.6	1828	-3300.43		10192.5	-2401.74
15665	1774.2	1775.5	-3331.33		10192.5	-2401.74
15674.4	1703.3	1706.7	-3333.43		10192.5	-2401.74
15683.8	1640	1629.8	-3319.83		10192.5	-2401.74
15693.2	1577.4	1555.6	-3308.23		10195.1	-2401.74
15702.6	1532.8	1491.7	-3288.93		10195.1	-2401.74
15712.1	1468.8	1441.8	-3303.03		10221.1	-1092.63
15721.5	1437.8	1406.3	-3298.53		10226.9	-2401.74
15730.9	1413.2	1382.9	-3299.73		10226.9	-2401.74
15740.4	1394.8	1368.4	-3303.63		10244.7	-1092.63
15749.8	1399	1359.9	-3290.93		10249.1	-2401.74
15759.3	1409.8	1354.9	-3275.13		10249.1	-2401.74
15768.7	1404.3	1351.8	-3277.53		10276.8	-2401.74
15778.2	1398.8	1349.8	-3281.03		10282.6	-2401.74
15787.7	1412.5	1348.3	-3265.83		10282.6	-2401.74
15797.1	1393	1347.2	-3284.23		10284.5	-2401.74
15806.6	1390.8	1346.4	-3285.63		10306.5	-2401.74
15816.1	1388.3	1345.7	-3287.43		10306.5	-2401.74
15825.6	1351.6	1345.1	-3323.53		10339.3	-2401.74
15835.1	1335.3	1344.7	-3339.43		10339.3	-2401.74
15844.6	1330.6	1344.3	-3343.73		10348.4	-2401.74
15854.1	1359.9	1344.1	-3314.23		10348.4	-2401.74
15863.6	1347.7	1343.9	-3326.23		10348.4	-2401.74
15873.1	1340.2	1344.1	-3333.93		10348.4	-2401.74
15882.6	1340.7	1344	-3333.33		10356.4	-2401.74
15892.2	1341.7	1344	-3332.33		10356.4	-2401.74
15901.7	1352.5	1343.9	-3321.43		10356.4	-2401.74
15911.2	1339.4	1343.9	-3334.53		10364	-2401.74
15920.8	1351.7	1344	-3322.33		10390.9	-2401.74
15930.3	1285.7	1343.7	-3388.03		10390.9	-2401.74
15939.9	1292.8	1343.6	-3380.83		10439.7	-1092.63
15949.5	1311	1343.5	-3362.53		10443.6	-2401.74
15959	1316.3	1343.5	-3357.23		10443.6	-2401.74
15968.6	1286.7	1343.4	-3386.73		10449.9	-2401.74
15978.2	1337.3	1343.4	-3336.13		10449.9	-2401.74
15987.8	1328.5	1343.4	-3344.93		10508	-1092.63
15997.4	1301	1343.4	-3372.43		10531.5	-2401.74
16007	1323.2	1343.4	-3350.23		10531.5	-2401.74
16016.6	1347	1343.4	-3326.43		10540.6	-2401.74
16026.2	1329.7	1343.4	-3343.73		10540.6	-2401.74
16035.8	1325.2	1343.4	-3348.23		10540.6	-2401.74
16045.4	1324.8	1343.4	-3348.63		10540.6	-2401.74
16055.1	1325.7	1343.5	-3347.83		10540.6	-2401.74
16064.7	1317.9	1343.5	-3355.63		10540.6	-2401.74
16074.3	1329.5	1343.6	-3344.13		10557.5	-1092.63
16084	1326.5	1343.6	-3347.13		10563.4	-2401.74
16093.6	1341.8	1343.7	-3331.93		10563.4	-2401.74
16103.3	1365	1343.7	-3308.73		10569.4	-2401.74
16113	1346.3	1343.8	-3327.53		10569.4	-2401.74
16122.6	1350.2	1343.8	-3323.63		10591.7	-1092.63
16132.3	1328.5	1343.9	-3345.43		10601.7	-2401.74
16142	1325.8	1344	-3348.23		10601.7	-2401.74
16151.7	1322.4	1344	-3351.63		10601.7	-2401.74
16161.4	1309.5	1344.1	-3364.63		10601.7	-2401.74
16171.1	1317.4	1344.2	-3356.83		10608.2	-2401.74
16180.8	1324.5	1344.9	-3350.43		10608.2	-2401.74
16190.5	1341.5	1345	-3333.53		10631	-2401.74
16200.2	1366.4	1345.1	-3308.73		10633.1	-2401.74
16209.9	1367.5	1345.1	-3307.63		10633.1	-2401.74
16219.6	1356.9	1345.2	-3318.33		10654.4	-2401.74
16229.4	1354.3	1345.4	-3321.13		10654.4	-2401.74
16239.1	1365.5	1345.5	-3310.03		10654.4	-2401.74
16248.8	1351.3	1345.6	-3324.33		10654.4	-2401.74
16258.6	1324.4	1345.7	-3351.33		10671.1	-1092.63
16268.3	1363.7	1345.8	-3312.13		10720.9	-2401.74
16278.1	1343.1	1345.9	-3332.83		10720.9	-2401.74
16287.9	1370.3	1346	-3305.73		10750.8	-2401.74
16297.6	1344.3	1346.1	-3331.83		10750.8	-2401.74
16307.4	1357.2	1346.3	-3319.13		10798.4	-2401.74
16317.2	1350.9	1346.4	-3325.53		10798.4	-2401.74
16327	1329.9	1346.5	-3346.63		10807.5	-2401.74
16336.8	1338.2	1346.7	-3338.53		10807.5	-2401.74
16346.6	1333	1346.8	-3343.83		10807.5	-2401.74
16356.4	1327.9	1346.9	-3349.03		10807.5	-2401.74
16366.2	1356.1	1347.2	-3321.13		10807.6	-1092.63
16376	1343	1347.6	-3334.63		10807.6	-1092.63
16385.9	1337.7	1347.9	-3340.23		10816.1	-2401.74
16395.7	1330.1	1348.2	-3348.13		10816.1	-2401.74
16405.5	1328.2	1348.5	-3350.33		10892.2	-2401.74
16415.4	1336.4	1349	-3342.63		10892.2	-2401.74
16425.2	1359.1	1349.3	-3320.23		10892.2	-2401.74
16435.1	1363.5	1349.7	-3316.23		10892.2	-2401.74
16445	1347.2	1350	-3332.83		10906.7	-2401.74
16454.8	1337.4	1350.4	-3343.03		10906.7	-2401.74
16464.7	1328.1	1350.7	-3352.63		10942.1	-2401.74
16474.6	1351.7	1351.1	-3329.43		10948.9	-2401.74
16484.5	1332.1	1351.5	-3349.43		10948.9	-2401.74
16494.4	1379.1	1351.9	-3302.83		10976.2	-2401.74
16504.3	1376	1352.3	-3306.33		10976.2	-2401.74
16514.2	1377.6	1352.7	-3305.13		10992	-2401.74
16524.1	1345.8	1353.1	-3337.33		10992	-2401.74
16534	1329.4	1353.5	-3354.13		10992	-2401.74
16543.9	1340.6	1354	-3343.43		11017.4	-2401.74
16553.8	1352.8	1354.4	-3331.63		11017.4	-2401.74
16563.8	1350.8	1354.9	-3334.13		11019.6	-2401.74
16573.7	1367.1	1355.4	-3318.33		11019.6	-2401.74
16583.6	1352.8	1355.7	-3332.93		11046.7	-2401.74
16593.6	1363.5	1356.3	-3322.83		11046.7	-2401.74
16603.6	1402.8	1356.8	-3284.03		11046.7	-2401.74
16613.5	1405.1	1357.4	-3282.33		11046.7	-2401.74
16623.5	1398.4	1358.1	-3289.73		11078.3	-2401.74
16633.5	1387.5	1358.6	-3301.13		11078.3	-2401.74
16643.4	1395.5	1359.3	-3293.83		11078.3	-2401.74
16653.4	1384.1	1360.2	-3306.13		11078.3	-2401.74
16663.4	1389.8	1361.1	-3301.33		11087.1	-2401.74
16673.4	1397.3	1362.2	-3294.93		11087.1	-2401.74
16683.4	1366.1	1363.7	-3327.63		11098.3	-2401.74
16693.4	1361.8	1365.7	-3333.93		11098.3	-2401.74
16703.4	1341.3	1368.4	-3357.13		11098.3	-2401.74
16713.5	1377.1	1372.1	-3325.03		11098.3	-2401.74
16723.5	1400.3	1376.9	-3306.63		11098.3	-2401.74
16733.5	1388.6	1382.7	-3324.13		11098.3	-2401.74
16743.6	1404.2	1388.7	-3314.53		11108.2	-2401.74
16753.6	1382.5	1394.3	-3341.83		11108.2	-2401.74
16763.7	1401.8	1398.1	-3326.33		11117.6	-2401.74
16773.7	1382.1	1399.6	-3347.53		11123.1	-2401.74
16783.8	1388.4	1398.8	-3340.43		11123.1	-2401.74
16793.9	1348.5	1397.1	-3378.63		11123.1	-2401.74
16803.9	1369	1395.7	-3356.73		11123.1	-2401.74
16814	1358.5	1395.8	-3367.33		11150.9	-2401.74
16824.1	1371	1398.4	-3357.43		11200.7	-1092.63
16834.2	1368.6	1405.1	-3366.53		11204	-2401.74
16844.3	1372.8	1418.5	-3375.73		11214.1	-2401.74
16854.4	1413.5	1443.2	-3359.73		11214.1	-2401.74
16864.5	1417.7	1485.9	-3398.23		11216	-2401.74
16874.7	1497.3	1554.9	-3387.63		11216	-2401.74
16884.8	1606.7	1658.7	-3382.03		11223.8	-2401.74
16894.9	1767	1797.3	-3360.33		11231.3	-2401.74
16905.1	1982.4	1964	-3311.63		11231.3	-2401.74
16915.2	2227	2137.4	-3240.43		11231.3	-2401.74
16925.3	2482.9	2281.6	-3128.73		11231.3	-2401.74
16935.5	2593.3	2353.8	-3090.53		11261.9	-2401.74
16945.7	2556.5	2326.7	-3100.23		11261.9	-2401.74
16955.8	2398.8	2213.2	-3144.43		11261.9	-2401.74
16966	2153.5	2048.3	-3224.83		11261.9	-2401.74
16976.2	1881.1	1875.6	-3324.53		11364.8	-2401.74
16986.4	1711	1723.4	-3342.43		11364.8	-2401.74
16996.6	1609.2	1605.6	-3326.43		11402.9	-2401.74
17006.8	1510.8	1523.7	-3342.93		11412.5	-2401.74
17017	1471	1472	-3331.03		11412.5	-2401.74
17027.2	1418.5	1441.7	-3353.23		11412.5	-2401.74
17037.4	1400.5	1425	-3354.53		11412.5	-2401.74
17047.6	1390.9	1416.1	-3355.23		11412.5	-2401.74
17057.8	1377.1	1411.4	-3364.33		11412.5	-2401.74
17068.1	1375.9	1409	-3363.13		11449.1	-2401.74
17078.3	1370.5	1408	-3367.53		11449.1	-2401.74
17088.6	1370.1	1409.1	-3369.03		11451.7	-2401.74
17098.8	1335.9	1410	-3404.13		11451.7	-2401.74
17109.1	1372.9	1410.3	-3367.43		11513.7	-1092.63
17119.4	1368.9	1411.5	-3372.63		11513.7	-1092.63
17129.6	1351.2	1413.8	-3392.63		11527.5	-2401.74
17139.9	1347.8	1417.6	-3399.83		11550.1	-1092.63
17150.2	1382.5	1423.9	-3371.43		11551.2	-2401.74
17160.5	1409.1	1434.8	-3355.73		11551.2	-2401.74
17170.8	1397.9	1454	-3386.13		11567.9	-2401.74
17181.1	1413.4	1488.6	-3405.23		11567.9	-2401.74
17191.4	1450.3	1549	-3428.73		11599.2	-2401.74
17201.7	1583.9	1648.8	-3394.93		11599.2	-2401.74
17212	1695.3	1800.8	-3435.53		11605.4	-1092.63
17222.4	1918.6	2011.3	-3422.73		11659	-2401.74
17232.7	2182.3	2271.7	-3419.43		11659	-2401.74
17243	2560.8	2552.7	-3321.93		11672.6	-2401.74
17253.4	2916.4	2801	-3214.63		11672.6	-2401.74
17263.7	3120.9	2946.9	-3156.03		11672.6	-2401.74
17274.1	3061.6	2936.5	-3204.93		11677.7	-1092.63
17284.4	2898.7	2773.1	-3204.43		11680.5	-1092.63
17294.8	2586.6	2514.3	-3257.73		11715.7	-1092.63
17305.2	2307.1	2230.3	-3253.23		11777.3	-2401.74
17315.6	2053.5	1971.4	-3247.93		11777.3	-2401.74
17326	1839.2	1765.4	-3256.23		11840.6	-2401.74
17336.4	1697.2	1618.5	-3251.33		11840.6	-2401.74
17346.8	1587.1	1522.8	-3265.73		11849.1	-2401.74
17357.2	1495.5	1465.1	-3299.63		11849.1	-2401.74
17367.6	1438.3	1431.7	-3323.43		11883.7	-2401.74
17378	1446.8	1412.7	-3295.93		11883.7	-2401.74
17388.4	1418.5	1401.6	-3313.13		11903.8	-2401.74
17398.9	1399.4	1394.9	-3325.53		11903.8	-2401.74
17409.3	1420.3	1391.5	-3301.23		11936	-2401.74
17419.8	1435.8	1391.3	-3285.53		11936	-2401.74
17430.2	1402.3	1395.6	-3323.33		11969.1	-2401.74
17440.7	1408.5	1406.7	-3328.23		11969.1	-2401.74
17451.1	1423	1427.8	-3334.83		11969.1	-2401.74
17461.6	1427.3	1462.1	-3364.83		11969.1	-2401.74
17472.1	1503.8	1511	-3337.23		11973.4	-2401.74
17482.6	1593.1	1572.8	-3309.73		11973.4	-2401.74
17493.1	1724	1640.4	-3246.43		12010.1	-1092.63
17503.6	1891.5	1700.8	-3139.33		12010.1	-1092.63
17514.1	1973.6	1737	-3093.43		12024.9	-2401.74
17524.6	1945.1	1735	-3119.93		12024.9	-2401.74
17535.1	1820.7	1695	-3204.33		12051.8	-2401.74
17545.6	1677.1	1630.9	-3283.83		12070.8	-2401.74
17556.1	1564.9	1559.9	-3325.03		12070.8	-2401.74
17566.7	1471.7	1494.8	-3353.13		12106.4	-2401.74
17577.2	1440.6	1442.6	-3332.03		12114.3	-1092.63
17587.8	1393.1	1405.2	-3342.13		12174.4	-2401.74
17598.3	1365.7	1380.5	-3344.83		12174.4	-2401.74
17608.9	1360.8	1365.4	-3334.63		12187.4	-2401.74
17619.4	1370.4	1356.6	-3316.23		12187.4	-2401.74
17630	1332.8	1351.5	-3348.73		12190.4	-1092.63
17640.6	1339.9	1348.3	-3338.43		12233.6	-1092.63
17651.2	1330	1346.3	-3346.33		12248.8	-2401.74
17661.8	1318.2	1345	-3356.83		12248.8	-2401.74
17672.4	1305.7	1344.2	-3368.53		12248.8	-2401.74
17683	1309.5	1343.7	-3364.23		12248.8	-2401.74
17693.6	1312.3	1343.6	-3361.33		12330.3	-2401.74
17704.2	1319.7	1343.7	-3354.03		12330.3	-2401.74
17714.8	1328.4	1344.2	-3345.83		12330.3	-2401.74
17725.4	1304	1345	-3371.03		12330.3	-2401.74
17736.1	1305.7	1346.2	-3370.53		12344.9	-2401.74
17746.7	1322.1	1347.7	-3355.63		12344.9	-2401.74
17757.4	1321.8	1349.6	-3357.83		12344.9	-2401.74
17768	1326.4	1351.9	-3355.53		12344.9	-2401.74
17778.7	1318.5	1354.8	-3366.33		12366.3	-1092.63
17789.4	1318.5	1358.2	-3369.73		12381.6	-2401.74
17800	1318	1362.3	-3374.33		12381.6	-2401.74
17810.7	1364	1367.2	-3333.23		12391.3	-2401.74
17821.4	1340	1372.9	-3362.93		12391.3	-2401.74
17832.1	1329.6	1379.8	-3380.23		12391.3	-2401.74
17842.8	1346.5	1388	-3371.53		12430.9	-2401.74
17853.5	1346.1	1397.9	-3381.83		12430.9	-2401.74
17864.2	1367.7	1409.9	-3372.23		12454	-2401.74
17874.9	1418.5	1424.9	-3336.43		12454	-2401.74
17885.7	1402.6	1444.2	-3371.63		12494.2	-2401.74
17896.4	1443.1	1471.1	-3358.03		12494.2	-2401.74
17907.1	1498.1	1511.3	-3343.23		12528.8	-2401.74
17917.9	1587.3	1575.6	-3318.33		12528.8	-2401.74
17928.6	1717.5	1681.2	-3293.73		12556.6	-1092.63
17939.4	1968.3	1851.9	-3213.63		12580	-2401.74
17950.1	2217.4	2114.7	-3227.33		12580	-2401.74
17960.9	2624.4	2491.4	-3197.03		12580	-2401.74
17971.7	3225.3	2986.8	-3091.53		12580	-2401.74
17982.5	3826.2	3577.7	-3081.53		12592.8	-2401.74
17993.3	4469.5	4210.3	-3070.83		12592.8	-2401.74
18004.1	4991	4802.7	-3141.73		12623.7	-2401.74
18014.9	5363.3	5281	-3247.73		12623.7	-2401.74
18025.7	5610.7	5649.2	-3368.53		12764.8	-2401.74
18036.5	5946.7	6000	-3383.33		12764.8	-2401.74
18047.3	6334.8	6424.6	-3419.83		12779.8	-2401.74
18058.1	6849.1	6918.5	-3399.43		12779.8	-2401.74
18069	7261.6	7349.5	-3417.93		12782.6	-2401.74
18079.8	7331.5	7494.8	-3493.33		12782.6	-2401.74
18090.7	6866	7179.2	-3643.23		12805.3	-2401.74
18101.5	6083.4	6428.1	-3674.73		12805.3	-2401.74
18112.4	5123	5440.2	-3647.23		12805.3	-2401.74
18123.3	4202.4	4439.4	-3567.03		12805.3	-2401.74
18134.1	3435.3	3590.7	-3485.43		12920.6	-2401.74
18145	2934.4	2986.2	-3381.83		12920.6	-2401.74
18155.9	2677.7	2655.6	-3307.93		12920.6	-2401.74
18166.8	2679	2586.4	-3237.43		12920.6	-2401.74
18177.7	2839.5	2737.9	-3228.43		12944.8	-2401.74
18188.6	3202.3	3049.4	-3177.13		12944.8	-2401.74
18199.5	3674	3436.9	-3092.93		13061.4	-2401.74
18210.4	4014.7	3791.1	-3106.43		13061.4	-2401.74
18221.4	4178.8	3986.7	-3137.93		13088.2	-2401.74
18232.3	4028.4	3932.9	-3234.53		13131	-2401.74
18243.2	3652.8	3638.4	-3315.63		13131	-2401.74
18254.2	3129	3199.5	-3400.53		13131.1	-1092.63
18265.1	2571.3	2727.6	-3486.33		13134.9	-2401.74
18276.1	2177.2	2302.5	-3455.33		13134.9	-2401.74
18287.1	1885	1965.4	-3410.43		13134.9	-2401.74
18298	1670.1	1724.6	-3384.53		13175.1	-2401.74
18309	1497.7	1566.3	-3398.63		13175.1	-2401.74
18320	1434.5	1468.5	-3364.03		13212.5	-1092.63
18331	1380.4	1409.5	-3359.13		13234.6	-2401.74
18342	1330.1	1372.4	-3372.33		13234.6	-2401.74
18353	1302	1348.4	-3376.43		13249.6	-2401.74
18364	1284.7	1330.9	-3376.23		13249.6	-2401.74
18375	1306.8	1317.2	-3340.43		13268.7	-2401.74
18386.1	1276.7	1305.8	-3359.13		13268.7	-2401.74
18397.1	1276.9	1296	-3349.13		13268.7	-2401.74
18408.1	1295.8	1287.5	-3321.73		13268.7	-2401.74
18419.2	1270.2	1279.9	-3339.73		13285.6	-2401.74
18430.2	1283.2	1273.2	-3320.03		13367.8	-1092.63
18441.3	1266.6	1267.1	-3330.53		13468	-2401.74
18452.4	1259.6	1261.6	-3332.03		13471.2	-2401.74
18463.4	1257.1	1256.5	-3329.43		13471.2	-2401.74
18474.5	1273.6	1251.8	-3308.23		13482.8	-1092.63
18485.6	1257.2	1247.5	-3320.33		13497.8	-2401.74
18496.7	1266.5	1243.5	-3307.03		13497.8	-2401.74
18507.8	1260.1	1239.8	-3309.73		13550.9	-2401.74
18518.9	1262.2	1236.2	-3304.03		13550.9	-2401.74
18530	1260.4	1232.9	-3302.53		13681.4	-2401.74
18541.1	1245.3	1229.7	-3314.43		13681.4	-2401.74
18552.2	1259.2	1226.7	-3297.53		13681.4	-2401.74
18563.4	1257.5	1223.9	-3296.43		13681.4	-2401.74
18574.5	1225.2	1221.1	-3325.93		13704.2	-1092.63
18585.7	1246.6	1218.5	-3301.93		13731.4	-2401.74
18596.8	1220.7	1215.9	-3325.23		13731.4	-2401.74
18608	1217.3	1213.3	-3326.03		13744.7	-2401.74
18619.1	1225.5	1211	-3315.53		13744.7	-2401.74
18630.3	1225.7	1208.7	-3313.03		13792.4	-1092.63
18641.5	1208.9	1206.4	-3327.53		13796.9	-1092.63
18652.7	1199.3	1204.3	-3335.03		13815.8	-2401.74
18663.9	1200	1213.9	-3343.93		13815.8	-2401.74
18675.1	1198.9	1223.5	-3354.63		13815.8	-2401.74
18686.3	1215	1233.2	-3348.23		13815.8	-2401.74
18697.5	1197.4	1243	-3375.63		13830.3	-2401.74
18708.7	1207.6	1241.7	-3364.13		13830.3	-2401.74
18719.9	1209.6	1240.5	-3360.93		13880.9	-2401.74
18731.2	1207.5	1239.3	-3361.83		13880.9	-2401.74
18742.4	1212.9	1238.2	-3355.33		13880.9	-2401.74
18753.6	1216.7	1237.1	-3350.43		13891.5	-1092.63
18764.9	1210.4	1236	-3355.63		14003.5	-2401.74
18776.2	1205.9	1234.9	-3359.03		14003.5	-2401.74
18787.4	1199.6	1233.9	-3364.33		14016	-1092.63
18798.7	1203.5	1232.9	-3359.43		14094.1	-2401.74
18810	1207.3	1231.9	-3354.63		14094.1	-2401.74
18821.3	1216.7	1230.9	-3344.23		14094.1	-2401.74
18832.6	1215.6	1229.9	-3344.33		14094.1	-2401.74
18843.9	1214.3	1229	-3344.73		14259.8	-2401.74
18855.2	1204.7	1228.1	-3353.43		14259.8	-2401.74
18866.5	1224.5	1227.2	-3332.73		14284.7	-2401.74
18877.8	1240.8	1226.3	-3315.53		14316.4	-2401.74
18889.1	1241.7	1225.4	-3313.73		14316.4	-2401.74
18900.5	1265.6	1224.5	-3288.93		14478	-2401.74
18911.8	1262.7	1223.6	-3290.93		14478	-2401.74
18923.1	1245	1222.8	-3307.83		14512.2	-2401.74
18934.5	1239.5	1221.9	-3312.43		14512.2	-2401.74
18945.9	1263.7	1221.1	-3287.43		14596	-2401.74
18957.2	1267.6	1220.3	-3282.73		14596	-2401.74
18968.6	1268.1	1219.8	-3281.73		14596	-2401.74
18980	1253.6	1219	-3295.43		14611.9	-2401.74
18991.4	1264.4	1218.2	-3283.83		14611.9	-2401.74
19002.8	1249.2	1217.4	-3298.23		14677	-2401.74
19014.2	1251.1	1216.6	-3295.53		14677	-2401.74
19025.6	1240.9	1215.8	-3304.93		14715	-2401.74
19037	1204.6	1215	-3340.43		14781.5	-2401.74
19048.4	1218.7	1214.3	-3325.63		14781.5	-2401.74
19059.9	1212.8	1213.5	-3330.73		14790.3	-1092.63
19071.3	1233.6	1212.8	-3309.23		14945.6	-2401.74
19082.7	1235.4	1212	-3306.63		14945.6	-2401.74
19094.2	1221.1	1211.3	-3320.23		14973	-2401.74
19105.6	1206.7	1210.5	-3333.83		14973	-2401.74
19117.1	1211	1209.8	-3328.83		14973	-2401.74
19128.6	1216.1	1207.9	-3321.83		14973	-2401.74
19140.1	1230	1207.2	-3307.23		15009.1	-1092.63
19151.5	1216.1	1206.5	-3320.43		15033.9	-2401.74
19163	1203.6	1205.8	-3332.23		15033.9	-2401.74
19174.5	1210.8	1205.1	-3324.33		15235.6	-2401.74
19186	1210.2	1204.4	-3324.23		15235.6	-2401.74
19197.5	1225.1	1203.7	-3308.63		15235.6	-2401.74
19209.1	1222.6	1200.8	-3308.23		15265.9	-2401.74
19220.6	1216.8	1200.1	-3313.33		15265.9	-2401.74
19232.1	1231.2	1199.5	-3298.33		15382.2	-2401.74
19243.7	1233.2	1198.9	-3295.73		15382.2	-2401.74
19255.2	1213.5	1198.2	-3314.73		15382.2	-2401.74
19266.8	1201.4	1197.6	-3326.23		15382.2	-2401.74
19278.3	1173.6	1197	-3353.43		15544.5	-2401.74
19289.9	1177.1	1196.3	-3349.23		15544.5	-2401.74
19301.5	1205.8	1195.7	-3319.93		15573.9	-2401.74
19313	1212.1	1195.1	-3313.03		15573.9	-2401.74
19324.6	1202.2	1194.4	-3322.23		15617.8	-1092.63
19336.2	1186.4	1193.8	-3337.43		15663.2	-1092.63
19347.8	1183.4	1193.2	-3339.83		15667.3	-2401.74
19359.4	1220.2	1191.5	-3301.33		15747.6	-2401.74
19371.1	1176	1190.9	-3344.93		15747.6	-2401.74
19382.7	1200.3	1190.3	-3320.03		15747.6	-2401.74
19394.3	1202.5	1189.7	-3317.23		15772.9	-2401.74
19406	1194.4	1189.1	-3324.73		15772.9	-2401.74
19417.6	1179.4	1188.5	-3339.13		15772.9	-2401.74
19429.2	1176.9	1187.9	-3341.03		15772.9	-2401.74
19440.9	1171.7	1187.3	-3345.63		15870	-2401.74
19452.6	1171.4	1186.7	-3345.33		15870	-2401.74
19464.2	1158.6	1186.1	-3357.53		15876.8	-2401.74
19475.9	1166.6	1185.5	-3348.93		15876.8	-2401.74
19487.6	1167	1184.9	-3347.93		15948.1	-2401.74
19499.3	1152.5	1184.3	-3361.83		15948.1	-2401.74
19511	1165.5	1184.2	-3348.73		15948.1	-2401.74
19522.7	1157.5	1184.1	-3356.63		15948.1	-2401.74
19534.4	1191.8	1184	-3322.23		16080.8	-2401.74
19546.1	1187.4	1183.9	-3326.53		16080.8	-2401.74
19557.9	1174.3	1183.7	-3339.43		16080.8	-2401.74
19569.6	1168.5	1183.6	-3345.13		16481.7	-2401.74
19581.3	1174.1	1183.5	-3339.43		16767.3	-1092.63
19593.1	1175.5	1183.4	-3337.93		16834	-2401.74
19604.9	1183.2	1183.3	-3330.13		16937.9	-1092.63
19616.6	1159	1183.2	-3354.23		16965.2	-2401.74
19628.4	1194.1	1183.1	-3319.03		16965.2	-2401.74
19640.2	1182.4	1183	-3330.63		16990.3	-2401.74
19652	1164.1	1183	-3348.93		16990.3	-2401.74
19663.7	1180.9	1182.9	-3332.03		17249.7	-2401.74
19675.5	1176.9	1182.8	-3335.93		17249.7	-2401.74
19687.3	1163.4	1182.7	-3349.33		17258.4	-2401.74
19699.2	1168.8	1182.7	-3343.93		17268.7	-1092.63
19711	1165.7	1182.6	-3346.93		17350	-2401.74
19722.8	1194.4	1182.5	-3318.13		17350	-2401.74
19734.6	1171.1	1182.5	-3341.43		17486.7	-2401.74
19746.5	1158.3	1182.5	-3354.23		17486.7	-2401.74
19758.3	1158.6	1182.4	-3353.83		17486.7	-2401.74
19770.2	1176.6	1182.4	-3335.83		17486.7	-2401.74
19782.1	1196.8	1182.4	-3315.63		17518.8	-1092.63
19793.9	1207.9	1182.4	-3304.53		17565.4	-2401.74
19805.8	1220.2	1182.4	-3292.23		17565.4	-2401.74
19817.7	1202.1	1183.8	-3311.73		17664.1	-2401.74
19829.6	1190.7	1183.9	-3323.23		17664.1	-2401.74
19841.5	1177.3	1184	-3336.73		17993.7	-2401.74
19853.4	1180.1	1184.1	-3334.03		17993.7	-2401.74
19865.3	1176.4	1184.3	-3337.93		18013.1	-1092.63
19877.2	1168.8	1184.4	-3345.63		18083	-1092.63
19889.1	1198	1184.7	-3316.73		18107.7	-2401.74
19901.1	1192	1185	-3323.03		18107.7	-2401.74
19913	1204.7	1185.3	-3310.63		18107.7	-2401.74
19925	1178.3	1185.7	-3337.43		18107.7	-2401.74
19936.9	1186.9	1186.2	-3329.33		18214.8	-1092.63
19948.9	1208.6	1186.7	-3308.13		18225.2	-1092.63
19960.9	1211.4	1187.3	-3305.93		18236.6	-2401.74
19972.8	1195.5	1188	-3322.53		18236.6	-2401.74
19984.8	1197.7	1188.8	-3321.13		18558.5	-2401.74
19996.8	1176.8	1189.8	-3343.03		18558.5	-2401.74
20008.8	1184	1190.9	-3336.93		18558.5	-2401.74
20020.8	1187	1192.3	-3335.33		18558.5	-2401.74
20032.8	1185.9	1195.1	-3339.23		18683.7	-2401.74
20044.8	1177.7	1197.1	-3349.43		18683.7	-2401.74
20056.9	1185.9	1199.7	-3343.83		18717.2	-2401.74
20068.9	1210.7	1203	-3322.33		18854.6	-2401.74
20080.9	1195.2	1207.8	-3342.63		18854.6	-2401.74
20093	1198.5	1215.2	-3346.73		18898.1	-2401.74
20105.1	1237.7	1227.6	-3319.93		18898.1	-2401.74
20117.1	1262.6	1248.9	-3316.33		19065.8	-2401.74
20129.2	1255.5	1284.5	-3359.03		19077.6	-2401.74
20141.3	1295.9	1341.2	-3375.33		19077.6	-2401.74
20153.4	1373.8	1424.3	-3380.53		19387.2	-2401.74
20165.4	1454.9	1534.8	-3409.93		19387.2	-2401.74
20177.5	1584.9	1665.8	-3410.93		19434.5	-2401.74
20189.7	1740.6	1799	-3388.43		19434.5	-2401.74
20201.8	1862.8	1904.6	-3371.83		19629.9	-2401.74
20213.9	1935.1	1948.8	-3343.73		19629.9	-2401.74
20226	1899.4	1913.7	-3344.33		20085.3	-2401.74
20238.2	1814.9	1813.5	-3328.63		20085.3	-2401.74
20250.3	1718.2	1681.5	-3293.33		20213.8	-1092.63
20262.4	1611	1548.8	-3267.83		20244.3	-2401.74
20274.6	1512.1	1435	-3252.93		20244.3	-2401.74
20286.8	1404.2	1348.5	-3274.33		21059	-2401.74
20298.9	1348.4	1289.1	-3270.73		21110.9	-1092.63
20311.1	1313.6	1251.5	-3267.93		21304.6	-2401.74
20323.3	1281.1	1229.2	-3278.13		21304.6	-2401.74
20335.5	1243.9	1216.2	-3302.33		21338.2	-1092.63
20347.7	1233.5	1208.5	-3305.03		21610.7	-2401.74
20359.9	1234	1203.7	-3299.73		21610.7	-2401.74
20372.1	1201.1	1200.3	-3329.23		21628	-2401.74
20384.4	1201.8	1197.8	-3326.03		21809.1	-2401.74
20396.6	1180.6	1195.8	-3345.23		21809.1	-2401.74
20408.8	1211.8	1194.2	-3312.43		22152.3	-2401.74
20421.1	1180.9	1192.9	-3342.03		22152.3	-2401.74
20433.3	1186.8	1191.9	-3335.13		22241.6	-2401.74
20445.6	1189.2	1191	-3331.83		22241.6	-2401.74
20457.9	1191	1190.3	-3329.33		22241.6	-2401.74
20470.1	1210.2	1189.7	-3309.53		22241.6	-2401.74
20482.4	1204.1	1189.3	-3315.23		22443	-2401.74
20494.7	1196.6	1188.9	-3322.33		23131	-2401.74
20507	1203.3	1188.6	-3315.33		23206	-1092.63
20519.3	1215.9	1188.4	-3302.53		23356	-1092.63
20531.6	1201.2	1188.3	-3317.13		24369.5	-2401.74
20543.9	1215.5	1188.2	-3302.73		24369.5	-2401.74
20556.3	1189.7	1188.2	-3328.53		24655.1	-2401.74
20568.6	1208.6	1188.3	-3309.73		24655.1	-2401.74
20580.9	1201.6	1188.4	-3316.83		25051.9	-2401.74
20593.3	1202	1188.6	-3316.63		25154.2	-2401.74
20605.6	1208.9	1188.8	-3309.93		25154.2	-2401.74
20618	1204.5	1189.1	-3314.63		25154.2	-2401.74
20630.4	1184.5	1189.5	-3335.03		25154.2	-2401.74
20642.8	1199.1	1191.2	-3322.13		25553.8	-2401.74
20655.1	1210.3	1193	-3312.73		25883.6	-2401.74
20667.5	1207.8	1194.9	-3317.13		25883.6	-2401.74
20679.9	1215.3	1196.9	-3311.63		26344	-2401.74
20692.4	1203.8	1198.9	-3325.13		26344	-2401.74
20704.8	1209.9	1201	-3321.13		26463	-2401.74
20717.2	1210.3	1203.3	-3323.03		27586.9	-1092.63
20729.6	1209.5	1205.6	-3326.13		28181.1	-2401.74
20742.1	1217.3	1208	-3320.73		28181.1	-2401.74
20754.5	1210.7	1210.6	-3329.93		28625.4	-2401.74
20767	1223.9	1213.4	-3319.53		28625.4	-2401.74
20779.4	1222.1	1216.3	-3324.23		30010	-1092.63
20791.9	1223	1219.4	-3326.43		31080.2	-2401.74
20804.4	1208.8	1222.7	-3343.93		31886.9	-2401.74
20816.8	1202.2	1226.2	-3354.03		31886.9	-2401.74
20829.3	1225.8	1230.1	-3334.33		33657.7	-2401.74
20841.8	1194.3	1234.3	-3370.03		34526.6	-1092.63
20854.3	1206.2	1239	-3362.83		34689.2	-2401.74
20866.9	1228.6	1244.1	-3345.53		34689.2	-2401.74
20879.4	1214	1249.8	-3365.83		34962.2	-2401.74
20891.9	1195.9	1256.2	-3390.33		34962.2	-2401.74
20904.4	1197.8	1263.5	-3395.73		35026.6	-1092.63
20917	1213.1	1271.9	-3388.83		35316.9	-2401.74
20929.5	1231.9	1281.6	-3379.73		35316.9	-2401.74
20942.1	1219.9	1293.3	-3403.43		36014.5	-1092.63
20954.7	1221.1	1307.8	-3416.73
20967.2	1265.4	1326.9	-3391.53
20979.8	1306	1354.5	-3378.53
20992.4	1343	1397.7	-3384.73
21005	1409.4	1469.3	-3389.93
21017.6	1479.9	1589.4	-3439.53
21030.2	1659.3	1783.4	-3454.13
21042.8	1937.6	2076.8	-3469.23
21055.5	2323	2483.2	-3490.23
21068.1	2935	2990.2	-3385.23
21080.7	3602.6	3543.7	-3271.13
21093.4	4188	4041.9	-3183.93
21106	4467.4	4345.2	-3207.83
21118.7	4426.7	4340.7	-3244.03
21131.4	4107.6	4032.7	-3255.13
21144.1	3601.7	3538.2	-3266.53
21156.7	3044	2995.7	-3281.73
21169.4	2568	2506.2	-3268.23
21182.1	2222.2	2121.3	-3229.13
21194.9	1988.9	1854.4	-3195.53
21207.6	1801.8	1694	-3222.23
21220.3	1727.2	1620.4	-3223.23
21233	1707.3	1620.1	-3242.83
21245.8	1760.8	1691.6	-3260.83
21258.5	1849.5	1845.6	-3326.13
21271.3	2088.3	2097.3	-3339.03
21284	2438.8	2453.3	-3344.53
21296.8	2904.1	2897.7	-3323.63
21309.6	3473	3378.4	-3235.43
21322.4	4065.5	3799.9	-3064.43
21335.2	4424.8	4036.7	-2941.93
21348	4327.4	3995.4	-2998.03
21360.8	4007.5	3691.7	-3014.23
21373.6	3416.1	3235.2	-3149.13
21386.4	2775.7	2746.9	-3301.23
21399.3	2316	2310.5	-3324.53
21412.1	1974.5	1967.8	-3323.33
21424.9	1701	1725.5	-3354.53
21437.8	1548.6	1568.4	-3349.83
21450.7	1432.4	1473.2	-3370.83
21463.5	1367.7	1417.5	-3379.83
21476.4	1320.9	1384.3	-3393.43
21489.3	1289.7	1363.8	-3404.13
21502.2	1297.5	1349.9	-3382.43
21515.1	1291.1	1339.8	-3378.73
21528	1257.7	1332	-3404.33
21540.9	1250.8	1325.8	-3405.03
21553.8	1254.4	1318	-3393.63
21566.8	1259.5	1311.2	-3381.73
21579.7	1290.1	1305.1	-3345.03
21592.7	1277.9	1299.6	-3351.73
21605.6	1306.1	1294.7	-3318.63
21618.6	1308.2	1290.1	-3311.93
21631.6	1314.6	1286	-3301.43
21644.5	1299	1282.1	-3313.13
21657.5	1309.7	1278.5	-3298.83
21670.5	1296.5	1275.1	-3308.63
21683.5	1319.4	1271.9	-3282.53
21696.5	1288.6	1268.8	-3310.23
21709.6	1298.2	1266	-3297.83
21722.6	1306.2	1263.2	-3287.03
21735.6	1304.5	1260.6	-3286.13
21748.7	1279.1	1258	-3308.93
21761.7	1269.5	1255.5	-3316.03
21774.8	1284.6	1253.2	-3298.63
21787.8	1291	1251.6	-3290.63
21800.9	1261.5	1249.3	-3317.83
21814	1288.1	1247.2	-3289.13
21827.1	1249.8	1245	-3325.23
21840.2	1238	1242.9	-3334.93
21853.3	1237.3	1240.9	-3333.63
21866.4	1218.3	1238.9	-3350.63
21879.5	1236.4	1236.9	-3330.53
21892.6	1227.4	1235	-3337.63
21905.8	1202.8	1233.1	-3360.33
21918.9	1180.7	1231.2	-3380.53
21932.1	1173.7	1229.4	-3385.73
21945.2	1214.1	1229.5	-3345.43
21958.4	1210.1	1229.7	-3349.63
21971.6	1187.7	1229.8	-3372.13
21984.8	1209.3	1230	-3350.73
21997.9	1221	1230.2	-3339.23
22011.1	1207.4	1230.4	-3353.03
22024.4	1203.9	1230.6	-3356.73
22037.6	1212.5	1230.8	-3348.33
22050.8	1203.3	1231.1	-3357.83
22064	1232.7	1231.3	-3328.63
22077.3	1239	1231.6	-3322.63
22090.5	1261.2	1231.9	-3300.73
22103.8	1264.9	1232.2	-3297.33
22117	1252.5	1232.5	-3310.03
22130.3	1253.6	1232.8	-3309.23
22143.6	1275.7	1233.1	-3287.43
22156.9	1303.3	1233.5	-3260.23
22170.2	1313.1	1233.8	-3250.73
22183.5	1307.8	1234.2	-3256.43
22196.8	1275.4	1234.5	-3289.13
22210.1	1269.3	1234.9	-3295.63
22223.4	1205	1235.3	-3360.33
22236.8	1189.8	1235.7	-3375.93
22250.1	1207.6	1236.1	-3358.53
22263.4	1196.4	1236.5	-3370.13
22276.8	1206.8	1236.9	-3360.13
22290.2	1189	1237.3	-3378.33
22303.5	1186.7	1237.7	-3381.03
22316.9	1165.4	1238.1	-3402.73
22330.3	1173.2	1238.5	-3395.33
22343.7	1164.5	1239	-3404.53
22357.1	1202	1238.1	-3366.13
22370.5	1192.4	1237.3	-3374.93
22384	1209.8	1236.5	-3356.73
22397.4	1227.6	1235.6	-3338.03
22410.8	1239	1234.8	-3325.83
22424.3	1258.5	1232.6	-3304.13
22437.7	1300.8	1231.9	-3261.13
22451.2	1278.8	1231.1	-3282.33
22464.7	1278.5	1230.3	-3281.83
22478.1	1260.9	1229.6	-3298.73
22491.6	1249.7	1228.8	-3309.13
22505.1	1241.3	1228	-3316.73
22518.6	1241.4	1227.3	-3315.93
22532.1	1243.9	1226.6	-3312.73
22545.7	1233.8	1225.8	-3322.03
22559.2	1262.8	1225.1	-3292.33
22572.7	1252.4	1224.4	-3302.03
22586.3	1265	1223.7	-3288.73
22599.8	1254.2	1223.1	-3298.93
22613.4	1242.9	1222.4	-3309.53
22627	1228.5	1221.7	-3323.23
22640.5	1210.4	1221.1	-3340.73
22654.1	1232.3	1220.5	-3318.23
22667.7	1258.6	1218.7	-3290.13
22681.3	1255.9	1218.1	-3292.23
22694.9	1228.3	1217.6	-3319.33
22708.5	1249.2	1217.1	-3297.93
22722.2	1225.7	1216.6	-3320.93
22735.8	1209.7	1216.1	-3336.43
22749.4	1205	1215.7	-3340.73
22763.1	1202.7	1215.3	-3342.63
22776.8	1211.7	1215	-3333.33
22790.4	1191.6	1214.7	-3353.13
22804.1	1211.7	1214.4	-3332.73
22817.8	1214	1214.2	-3330.23
22831.5	1220.8	1214.1	-3323.33
22845.2	1199.7	1214.1	-3344.43
22858.9	1225.9	1214.2	-3318.33
22872.6	1224.4	1214.3	-3319.93
22886.3	1209	1214.7	-3335.73
22900	1190.4	1215.1	-3354.73
22913.8	1220.1	1216.1	-3326.03
22927.5	1216.7	1217.3	-3330.63
22941.3	1210.8	1218.7	-3337.93
22955.1	1203.6	1220.5	-3346.93
22968.8	1202.6	1222.6	-3350.03
22982.6	1206.2	1225.1	-3348.93
22996.4	1208.5	1228.3	-3349.83
23010.2	1193.2	1232.2	-3369.03
23024	1212.3	1237.1	-3354.83
23037.8	1209.4	1243.6	-3364.23
23051.7	1244.8	1252.6	-3337.83
23065.5	1239.8	1266.2	-3356.43
23079.3	1280.8	1288.5	-3337.73
23093.2	1297.6	1326.1	-3358.53
23107	1398.9	1389.6	-3320.73
23120.9	1494.6	1492	-3327.43
23134.8	1608.1	1645.7	-3367.63
23148.6	1808.3	1856.1	-3377.83
23162.5	2031.8	2114.6	-3412.83
23176.4	2286.7	2390.8	-3434.13
23190.3	2540.8	2629.1	-3418.33
23204.3	2667	2756.8	-3419.83
23218.2	2619.4	2723.3	-3433.93
23232.1	2479.8	2544.5	-3394.73
23246.1	2249.4	2287.4	-3368.03
23260	2013.9	2021.9	-3338.03
23274	1786.3	1795.2	-3338.93
23287.9	1654.4	1629.6	-3305.23
23301.9	1548.7	1527.6	-3308.93
23315.9	1524.7	1478.2	-3283.53
23329.9	1543.2	1462.9	-3249.73
23343.9	1560.1	1461.5	-3231.43
23357.9	1499.4	1455.2	-3285.83
23371.9	1449.1	1433.4	-3314.33
23385.9	1400.2	1397.2	-3327.03
23399.9	1355.2	1354.6	-3329.43
23414	1286.6	1313.2	-3356.63
23428	1295.2	1278.1	-3312.93
23442.1	1256.3	1251.2	-3324.93
23456.2	1239.8	1232	-3322.23
23470.2	1224.8	1219.1	-3324.33
23484.3	1220.9	1210.5	-3319.63
23498.4	1219.2	1204.7	-3315.53
23512.5	1211.2	1200.5	-3319.33
23526.6	1210.6	1197.2	-3316.63
23540.7	1205.9	1194.6	-3318.73
23554.9	1182.7	1192.3	-3339.63
23569	1198.6	1190.2	-3321.63
23583.1	1197.8	1188.4	-3320.63
23597.3	1193.9	1186.7	-3322.83
23611.4	1227.8	1185.2	-3287.43
23625.6	1217.6	1183.8	-3296.23
23639.8	1214.1	1182.5	-3298.43
23654	1195.8	1181.2	-3315.43
23668.2	1193.8	1180.1	-3316.33
23682.4	1208.9	1179	-3300.13
23696.6	1197.2	1177.9	-3310.73
23710.8	1190.2	1177	-3316.83
23725	1192.9	1176	-3313.13
23739.3	1203	1175.1	-3302.13
23753.5	1194.7	1174.2	-3309.53
23767.8	1215.4	1173.4	-3288.03
23782	1216	1172.5	-3286.53
23796.3	1207.2	1171.7	-3294.53
23810.6	1210.9	1171	-3290.13
23824.8	1201.3	1170.2	-3298.93
23839.1	1198.5	1169.4	-3300.93
23853.4	1189.1	1168.7	-3309.63
23867.8	1168.4	1168	-3329.63
23882.1	1198.2	1167.3	-3299.13
23896.4	1190.6	1166.6	-3306.03
23910.8	1209.7	1165.9	-3286.23
23925.1	1170	1165.3	-3325.33
23939.5	1156.2	1164.6	-3338.43
23953.8	1165.2	1163.9	-3328.73
23968.2	1181.4	1163.3	-3311.93
23982.6	1161.2	1162.7	-3331.53
23997	1143	1162	-3349.03
24011.4	1124.9	1161.4	-3366.53
24025.8	1149.6	1160.7	-3341.13
24040.2	1127.8	1160	-3362.23
24054.6	1145	1159.2	-3344.23
24069	1143.4	1158.5	-3345.13
24083.5	1135.7	1157.8	-3352.13
24097.9	1130	1157.1	-3357.13
24112.4	1126.1	1156.4	-3360.33
24126.9	1117.1	1155.7	-3368.63
24141.3	1132.1	1155	-3352.93
24155.8	1132.8	1154.4	-3351.63
24170.3	1138.7	1153.7	-3345.03
24184.8	1123	1153	-3360.03
24199.3	1133.5	1152.3	-3348.83
24213.9	1119.7	1151.6	-3361.93
24228.4	1136.3	1150.9	-3344.63
24242.9	1134.6	1150.3	-3345.73
24257.5	1133.2	1149.6	-3346.43
24272	1129.4	1148.9	-3349.53
24286.6	1123	1148.2	-3355.23
24301.2	1153.4	1147.6	-3324.23
24315.7	1139.6	1146.9	-3337.33
24330.3	1140.7	1146.2	-3335.53
24344.9	1116.1	1145.6	-3359.53
24359.5	1116.2	1144.9	-3358.73
24374.2	1111	1144.2	-3363.23
24388.8	1150.6	1143.6	-3323.03
24403.4	1144.2	1142.9	-3328.73
24418.1	1138.3	1142.3	-3334.03
24432.7	1140.6	1141.6	-3331.03
24447.4	1147.1	1140.9	-3323.83
24462	1115.7	1140.3	-3354.63
24476.7	1117.3	1139.6	-3352.33
[truncated: 746 more rows]

## Sheet: Figure 1e
Figure 1e
Zr			Mn			Ni
0	0.09594		0	1.62541		0	3.79507
0.03068	0.0946		0.03068	1.62254		0.03068	3.79323
0.06136	0.09114		0.06136	1.61498		0.06136	3.78811
0.09204	0.0871		0.09204	1.60586		0.09204	3.78106
0.12272	0.08479		0.12272	1.60015		0.12272	3.77442
0.1534	0.08626		0.1534	1.60251		0.1534	3.77117
0.18408	0.09206		0.18408	1.61339		0.18408	3.77351
0.21476	0.10077		0.21476	1.62868		0.21476	3.78105
0.24544	0.11003		0.24544	1.64321		0.24544	3.79117
0.27612	0.1176		0.27612	1.65299		0.27612	3.80088
0.3068	0.12193		0.3068	1.65578		0.3068	3.80786
0.33748	0.1224		0.33748	1.65122		0.33748	3.81065
0.36816	0.11957		0.36816	1.64122		0.36816	3.80873
0.39884	0.11538		0.39884	1.63058		0.39884	3.80261
0.42951	0.11323		0.42951	1.62689		0.42951	3.79417
0.46019	0.11714		0.46019	1.63672		0.46019	3.78698
0.49087	0.12951		0.49087	1.6596		0.49087	3.78591
0.52155	0.14954		0.52155	1.68909		0.52155	3.79427
0.55223	0.17425		0.55223	1.71814		0.55223	3.81103
0.58291	0.20032		0.58291	1.74141		0.58291	3.83273
0.61359	0.22499		0.61359	1.7557		0.61359	3.8565
0.64427	0.24635		0.64427	1.76016		0.64427	3.88115
0.67495	0.26339		0.67495	1.7571		0.67495	3.90714
0.70563	0.27602		0.70563	1.75293		0.70563	3.9362
0.73631	0.28514		0.73631	1.75821		0.73631	3.97053
0.76699	0.29243		0.76699	1.78369		0.76699	4.01182
0.79767	0.30009		0.79767	1.83305		0.79767	4.06033
0.82835	0.31023		0.82835	1.90133		0.82835	4.11469
0.85903	0.32418		0.85903	1.97976		0.85903	4.17209
0.88971	0.342		0.88971	2.05962		0.88971	4.22891
0.92039	0.3625		0.92039	2.13353		0.92039	4.28131
0.95107	0.3837		0.95107	2.19577		0.95107	4.32581
0.98175	0.40353		0.98175	2.24258		0.98175	4.35988
1.01243	0.42049		1.01243	2.27263		1.01243	4.3825
1.04311	0.43421		1.04311	2.28758		1.04311	4.39464
1.07379	0.44579		1.07379	2.29271		1.07379	4.39966
1.10447	0.45803		1.10447	2.29712		1.10447	4.40327
1.13515	0.4751		1.13515	2.31281		1.13515	4.41277
1.16583	0.50161		1.16583	2.35167		1.16583	4.43517
1.1965	0.54113		1.1965	2.42095		1.1965	4.47464
1.22718	0.59482		1.22718	2.5203		1.22718	4.53077
1.25786	0.66105		1.25786	2.64263		1.25786	4.59882
1.28854	0.73604		1.28854	2.77734		1.28854	4.67155
1.31922	0.81487		1.31922	2.91312		1.31922	4.74126
1.3499	0.89226		1.3499	3.03952		1.3499	4.80122
1.38058	0.96317		1.38058	3.14764		1.38058	4.84655
1.41126	1.0231		1.41126	3.2304		1.41126	4.87455
1.44194	1.06832		1.44194	3.28266		1.44194	4.88476
1.47262	1.09601		1.47262	3.30123		1.47262	4.87879
1.5033	1.10436		1.5033	3.28487		1.5033	4.85978
1.53398	1.09263		1.53398	3.23415		1.53398	4.83162
1.56466	1.06117		1.56466	3.15133		1.56466	4.79796
1.59534	1.0114		1.59534	3.04009		1.59534	4.7611
1.62602	0.94573		1.62602	2.9053		1.62602	4.72128
1.6567	0.86749		1.6567	2.75268		1.6567	4.67654
1.68738	0.78081		1.68738	2.58848		1.68738	4.6233
1.71806	0.69051		1.71806	2.41919		1.71806	4.55741
1.74874	0.60188		1.74874	2.25116		1.74874	4.47538
1.77942	0.5205		1.77942	2.0904		1.77942	4.3753
1.8101	0.45165		1.8101	1.94234		1.8101	4.25747
1.84078	0.39922		1.84078	1.81157		1.84078	4.12461
1.87146	0.36416		1.87146	1.70177		1.87146	3.98199
1.90214	0.34341		1.90214	1.61554		1.90214	3.83891
1.93282	0.33087		1.93282	1.55467		1.93282	3.75611
1.9635	0.31994		1.9635	1.52463		1.9635	3.86141
1.99418	0.30557		1.99418	1.53462		1.99418	3.9755
2.02485	0.28515		2.02485	1.56353		2.02485	4.07072
2.05553	0.25857		2.05553	1.61035		2.05553	4.14466
2.08621	0.22843		2.08621	1.67712		2.08621	4.20158
2.11689	0.20053		2.11689	1.76179		2.11689	4.25249
2.14757	0.18417		2.14757	1.86057		2.14757	4.31391
2.17825	0.18864		2.17825	1.96896		2.17825	4.40246
2.20893	0.2152		2.20893	2.08208		2.20893	4.52714
2.23961	0.25638		2.23961	2.19487		2.23961	4.68601
2.27029	0.30339		2.27029	2.30229		2.27029	4.86902
2.30097	0.3497		2.30097	2.39953		2.30097	5.06242
2.33165	0.39087		2.33165	2.4822		2.33165	5.2518
2.36233	0.42391		2.36233	2.54655		2.36233	5.42355
2.39301	0.44683		2.39301	2.58963		2.39301	5.56574
2.42369	0.45844		2.42369	2.6095		2.42369	5.66872
2.45437	0.45824		2.45437	2.60533		2.45437	5.72553
2.48505	0.44636		2.48505	2.57749		2.48505	5.73214
2.51573	0.42347		2.51573	2.52756		2.51573	5.68763
2.54641	0.39078		2.54641	2.45836		2.54641	5.59406
2.57709	0.34993		2.57709	2.37388		2.57709	5.45622
2.60777	0.30301		2.60777	2.27923		2.60777	5.28128
2.63845	0.25248		2.63845	2.18053		2.63845	5.07817
2.66913	0.20128		2.66913	2.08491		2.66913	4.857
2.69981	0.1531		2.69981	2.0002		2.69981	4.62838
2.73049	0.11323		2.73049	1.93406		2.73049	4.40271
2.76117	0.08944		2.76117	1.89163		2.76117	4.18961
2.79184	0.08708		2.79184	1.87225		2.79184	3.99742
2.82252	0.09889		2.82252	1.86869		2.82252	3.83346
2.8532	0.11298		2.8532	1.87093		2.8532	3.72972
2.88388	0.12253		2.88388	1.87046		2.88388	3.80963
2.91456	0.12472		2.91456	1.86206		2.91456	3.87627
2.94524	0.11869		2.94524	1.84357		2.94524	3.91324
2.97592	0.10472		2.97592	1.81522		2.97592	3.92396
3.0066	0.08391		3.0066	1.77915		3.0066	3.9142
3.03728	0.05848		3.03728	1.73904		3.03728	3.89146
3.06796	0.03446		3.06796	1.70011		3.06796	3.86502
3.09864	0.03386		3.09864	1.66905		3.09864	3.8455
3.12932	0.0603		3.12932	1.65253		3.12932	3.84108
3.16	0.09199		3.16	1.6526		3.16	3.85074
3.19068	0.12224		3.19068	1.66392		3.19068	3.86586
3.22136	0.1485		3.22136	1.67846		3.22136	3.87821
3.25204	0.16927		3.25204	1.6904		3.25204	3.88309
3.28272	0.18358		3.28272	1.69683		3.28272	3.87884
3.3134	0.19096		3.3134	1.69701		3.3134	3.8661
3.34408	0.19144		3.34408	1.69173		3.34408	3.84732
3.37476	0.18549		3.37476	1.68286		3.37476	3.8267
3.40544	0.17403		3.40544	1.67292		3.40544	3.81009
3.43612	0.15836		3.43612	1.66446		3.43612	3.80346
3.4668	0.14021		3.4668	1.65928		3.4668	3.80838
3.49748	0.12159		3.49748	1.65766		3.49748	3.82018
3.52816	0.10478		3.52816	1.65828		3.52816	3.83256
3.55884	0.09196		3.55884	1.65895		3.55884	3.84108
3.58952	0.08442		3.58952	1.65753		3.58952	3.84341
3.62019	0.08167		3.62019	1.65255		3.62019	3.83884
3.65087	0.08156		3.65087	1.64346		3.65087	3.8279
3.68155	0.08155		3.68155	1.63077		3.68155	3.81231
3.71223	0.0798		3.71223	1.61608		3.71223	3.7953
3.74291	0.07544		3.74291	1.60221		3.74291	3.78223
3.77359	0.06859		3.77359	1.59297		3.77359	3.77995
3.80427	0.06042		3.80427	1.59158		3.80427	3.79133
3.83495	0.05342		3.83495	1.59806		3.83495	3.81224
3.86563	0.05117		3.86563	1.60916		3.86563	3.83731
3.89631	0.05614		3.89631	1.6211		3.89631	3.86322
3.92699	0.0671		3.92699	1.63126		3.92699	3.88833
3.95767	0.0809		3.95767	1.6385		3.95767	3.91191
3.98835	0.09492		3.98835	1.64309		3.98835	3.93378
4.01903	0.10739		4.01903	1.64662		4.01903	3.954
4.04971	0.11723		4.04971	1.65173		4.04971	3.97281
4.08039	0.12382		4.08039	1.66135		4.08039	3.99046
4.11107	0.12694		4.11107	1.67743		4.11107	4.00726
4.14175	0.12671		4.14175	1.70007		4.14175	4.02357
4.17243	0.12358		4.17243	1.72766		4.17243	4.03979
4.20311	0.1183		4.20311	1.75772		4.20311	4.05631
4.23379	0.11187		4.23379	1.78763		4.23379	4.07347
4.26447	0.10544		4.26447	1.81503		4.26447	4.09141
4.29515	0.10021		4.29515	1.83795		4.29515	4.10996
4.32583	0.09709		4.32583	1.85498		4.32583	4.12859
4.35651	0.09645		4.35651	1.86521		4.35651	4.1464
4.38719	0.09798		4.38719	1.86832		4.38719	4.1622
4.41786	0.10086		4.41786	1.86459		4.41786	4.1747
4.44854	0.1041		4.44854	1.85483		4.44854	4.18259
4.47922	0.1068		4.47922	1.84036		4.47922	4.18477
4.5099	0.1083		4.5099	1.82294		4.5099	4.18048
4.54058	0.10822		4.54058	1.80457		4.54058	4.16935
4.57126	0.10643		4.57126	1.78728		4.57126	4.15147
4.60194	0.103		4.60194	1.77272		4.60194	4.12741
4.63262	0.09816		4.63262	1.76185		4.63262	4.09814
4.6633	0.09227		4.6633	1.75461		4.6633	4.06498
4.69398	0.08574		4.69398	1.75001		4.69398	4.02947
4.72466	0.07902		4.72466	1.74651		4.72466	3.99326
4.75534	0.07253		4.75534	1.7425		4.75534	3.95796
4.78602	0.06659		4.78602	1.73673		4.78602	3.92496
4.8167	0.06139		4.8167	1.7286		4.8167	3.89538
4.84738	0.05691		4.84738	1.71828		4.84738	3.86989
4.87806	0.05299		4.87806	1.70675		4.87806	3.84886
4.90874	0.04932		4.90874	1.69572		4.90874	3.8326
4.93942	0.0456		4.93942	1.68745		4.93942	3.82175
4.9701	0.04154		4.9701	1.68415		4.9701	3.8177
5.00078	0.037		5.00078	1.6871		5.00078	3.8222
5.03146	0.03202		5.03146	1.69602		5.03146	3.83623
5.06214	0.02691		5.06214	1.70922		5.06214	3.85923
5.09282	0.02243		5.09282	1.7243		5.09282	3.88948
5.1235	0.01995		5.1235	1.73892		5.1235	3.92486
5.15418	0.02087		5.15418	1.75113		5.15418	3.96321
5.18486	0.025		5.18486	1.7595		5.18486	4.00242
5.21553	0.03091		5.21553	1.76308		5.21553	4.04039
5.24621	0.03733		5.24621	1.76139		5.24621	4.07508
5.27689	0.04346		5.27689	1.75433		5.27689	4.10457
5.30757	0.04875		5.30757	1.74213		5.30757	4.12713
5.33825	0.05287		5.33825	1.72533		5.33825	4.1413
5.36893	0.05555		5.36893	1.70471		5.36893	4.146
5.39961	0.05666		5.39961	1.68123		5.39961	4.1406
5.43029	0.05613		5.43029	1.65607		5.43029	4.12496
5.46097	0.05402		5.46097	1.63061		5.46097	4.09949
5.49165	0.05044		5.49165	1.60654		5.49165	4.06508
5.52233	0.04561		5.52233	1.58612		5.52233	4.02309
5.55301	0.03984		5.55301	1.57227		5.55301	3.97526
5.58369	0.03354		5.58369	1.56755		5.58369	3.9236
5.61437	0.02728		5.61437	1.57147		5.61437	3.87029
5.64505	0.02191		5.64505	1.58045		5.64505	3.81755
5.67573	0.01857		5.67573	1.59091		5.67573	3.76775
5.70641	0.01822		5.70641	1.60068		5.70641	3.72519
5.73709	0.02039		5.73709	1.60867		5.73709	3.72662
5.76777	0.02366		5.76777	1.61447		5.76777	3.75748
5.79845	0.02688		5.79845	1.618		5.79845	3.78332
5.82913	0.02942		5.82913	1.61943		5.82913	3.802
5.85981	0.03097		5.85981	1.61907		5.85981	3.81346
5.89049	0.03142		5.89049	1.61731		5.89049	3.81821
5.92117	0.03074		5.92117	1.61461		5.92117	3.81714
5.95185	0.02903		5.95185	1.61141		5.95185	3.81147
5.98253	0.0264		5.98253	1.60812		5.98253	3.80269
6.0132	0.02305		6.0132	1.60503		6.0132	3.79262
6.04388	0.01915		6.04388	1.60228		6.04388	3.78332
6.07456	0.01493		6.07456	1.59986		6.07456	3.77688
6.10524	0.01058		6.10524	1.59759		6.10524	3.77465
6.13592	0.00629		6.13592	1.59518		6.13592	3.77641
6.1666	0.00235		6.1666	1.59229		6.1666	3.78046
6.19728	0.00212		6.19728	1.58857		6.19728	3.78462
6.22796	0.00539		6.22796	1.58372		6.22796	3.78705
6.25864	0.00846		6.25864	1.57754		6.25864	3.78649
6.28932	0.01121		6.28932	1.56994		6.28932	3.78223
6.32	0.01367		6.32	1.56096		6.32	3.77411
6.35068	0.01592		6.35068	1.55076		6.35068	3.76247
6.38136	0.01801		6.38136	1.53973		6.38136	3.74831
6.41204	0.02		6.41204	1.5286		6.41204	3.73389
6.44272	0.0219		6.44272	1.51924		6.44272	3.72521
6.4734	0.02371		6.4734	1.51647		6.4734	3.73043
6.50408	0.02541		6.50408	1.52267		6.50408	3.74425
6.53476	0.02694		6.53476	1.53231		6.53476	3.75904
6.56544	0.02828		6.56544	1.54206		6.56544	3.77171
6.59612	0.02941		6.59612	1.5507		6.59612	3.78088
6.6268	0.03033		6.6268	1.55766		6.6268	3.78586
6.65748	0.03107		6.65748	1.56259		6.65748	3.78645
6.68816	0.03167		6.68816	1.56531		6.68816	3.78287
6.71884	0.03221		6.71884	1.56574		6.71884	3.77569
6.74952	0.03276		6.74952	1.56392		6.74952	3.76576
6.7802	0.03341		6.7802	1.55997		6.7802	3.75413
6.81087	0.03425		6.81087	1.55407		6.81087	3.74194
6.84155	0.03533		6.84155	1.54645		6.84155	3.73045
6.87223	0.03671		6.87223	1.5374		6.87223	3.7215
6.90291	0.0384		6.90291	1.52734		6.90291	3.71869
6.93359	0.0404		6.93359	1.51738		6.93359	3.72421
6.96427	0.04265		6.96427	1.51255		6.96427	3.73511
6.99495	0.04508		6.99495	1.5202		6.99495	3.74919
7.02563	0.04758		7.02563	1.53387		7.02563	3.7657
7.05631	0.05002		7.05631	1.54967		7.05631	3.78403
7.08699	0.05222		7.08699	1.56669		7.08699	3.80334
7.11767	0.05402		7.11767	1.58449		7.11767	3.82257
7.14835	0.05526		7.14835	1.6027		7.14835	3.84051
7.17903	0.05577		7.17903	1.62088		7.17903	3.85601
7.20971	0.05542		7.20971	1.6385		7.20971	3.86805
7.24039	0.05411		7.24039	1.65501		7.24039	3.87587
7.27107	0.05178		7.27107	1.66981		7.27107	3.87905
7.30175	0.04842		7.30175	1.68233		7.30175	3.87755
7.33243	0.04407		7.33243	1.69202		7.33243	3.87172
7.36311	0.03884		7.36311	1.69843		7.36311	3.86225
7.39379	0.03285		7.39379	1.70124		7.39379	3.85013
7.42447	0.02629		7.42447	1.70026		7.42447	3.83648
7.45515	0.01939		7.45515	1.69547		7.45515	3.82245
7.48583	0.01237		7.48583	1.68702		7.48583	3.80898
7.51651	0.0055		7.51651	1.67525		7.51651	3.79666
7.54719	0.00158		7.54719	1.66063		7.54719	3.78561
7.57787	0.00729		7.57787	1.64383		7.57787	3.77558
7.60854	0.01259		7.60854	1.62561		7.60854	3.76623
7.63922	0.01708		7.63922	1.60688		7.63922	3.75752
7.6699	0.02069		7.6699	1.58867		7.6699	3.75018
7.70058	0.02341		7.70058	1.57218		7.70058	3.74589
7.73126	0.0253		7.73126	1.55877		7.73126	3.74649
7.76194	0.02645		7.76194	1.54986		7.76194	3.7521
7.79262	0.02703		7.79262	1.54611		7.79262	3.76079
7.8233	0.02718		7.8233	1.54661		7.8233	3.77023
7.85398	0.02706		7.85398	1.54929		7.85398	3.77858
7.88466	0.02677		7.88466	1.55239		7.88466	3.7846
7.91534	0.02636		7.91534	1.55489		7.91534	3.78753
7.94602	0.02581		7.94602	1.55648		7.94602	3.78704
7.9767	0.02504		7.9767	1.5572		7.9767	3.78319
8.00738	0.02396		8.00738	1.5573		8.00738	3.77638
8.03806	0.02248		8.03806	1.55706		8.03806	3.76735
8.06874	0.02057		8.06874	1.55673		8.06874	3.75718
8.09942	0.01827		8.09942	1.55638		8.09942	3.74727
8.1301	0.01575		8.1301	1.55594		8.1301	3.73939
8.16078	0.01341		8.16078	1.55521		8.16078	3.73523
8.19146	0.01195		8.19146	1.55395		8.19146	3.73518
8.22214	0.01216		8.22214	1.55193		8.22214	3.73768
8.25282	0.01419		8.25282	1.549		8.25282	3.74066
8.2835	0.01738		8.2835	1.54511		8.2835	3.74275
8.31418	0.02102		8.31418	1.54032		8.31418	3.74336
8.34486	0.02464		8.34486	1.53478		8.34486	3.74238
8.37554	0.02792		8.37554	1.52874		8.37554	3.74007
8.40621	0.03066		8.40621	1.5225		8.40621	3.73682
8.43689	0.03273		8.43689	1.51638		8.43689	3.73306
8.46757	0.03405		8.46757	1.51076		8.46757	3.7292
8.49825	0.0346		8.49825	1.50603		8.49825	3.72547
8.52893	0.0344		8.52893	1.50315		8.52893	3.72195
8.55961	0.03349		8.55961	1.50365		8.55961	3.71868
8.59029	0.03194		8.59029	1.50533		8.59029	3.71585
8.62097	0.02985		8.62097	1.50683		8.62097	3.71406
8.65165	0.0273		8.65165	1.50847		8.65165	3.71433
8.68233	0.02439		8.68233	1.51088		8.68233	3.71705
8.71301	0.0212		8.71301	1.5144		8.71301	3.72147
8.74369	0.01779		8.74369	1.51898		8.74369	3.72662
8.77437	0.01423		8.77437	1.52435		8.77437	3.73176
8.80505	0.01056		8.80505	1.53019		8.80505	3.73639
8.83573	0.00684		8.83573	1.53615		8.83573	3.74019
8.86641	0.0032		8.86641	1.54193		8.86641	3.74298
8.89709	0.00155		8.89709	1.54725		8.89709	3.74474
8.92777	0.00473		8.92777	1.55189		8.92777	3.74556
8.95845	0.00819		8.95845	1.55568		8.95845	3.74565
8.98913	0.01148		8.98913	1.5585		8.98913	3.74521
9.01981	0.01447		9.01981	1.56029		9.01981	3.74447
9.05049	0.01707		9.05049	1.56104		9.05049	3.74353
9.08117	0.0192		9.08117	1.56079		9.08117	3.7424
9.11185	0.02079		9.11185	1.55958		9.11185	3.74095
9.14253	0.02181		9.14253	1.55752		9.14253	3.739
9.17321	0.02222		9.17321	1.55471		9.17321	3.73639
9.20388	0.02205		9.20388	1.55124		9.20388	3.73299
9.23456	0.02133		9.23456	1.54721		9.23456	3.72878
9.26524	0.02014		9.26524	1.54273		9.26524	3.72385
9.29592	0.01859		9.29592	1.53788		9.29592	3.71838
9.3266	0.01683		9.3266	1.53276		9.3266	3.71266
9.35728	0.01503		9.35728	1.52749		9.35728	3.70702
9.38796	0.0134		9.38796	1.52227		9.38796	3.70202
9.41864	0.01217		9.41864	1.51744		9.41864	3.70318
9.44932	0.01148		9.44932	1.51371		9.44932	3.7066
9.48	0.01136		9.48	1.51229		9.48	3.70889
9.51068	0.01163		9.51068	1.51386		9.51068	3.70983
9.54136	0.01208		9.54136	1.51743		9.54136	3.70938
9.57204	0.01249		9.57204	1.52178		9.57204	3.70759
9.60272	0.01268		9.60272	1.5262		9.60272	3.70464
9.6334	0.01257		9.6334	1.53033		9.6334	3.7015
9.66408	0.0121		9.66408	1.53396		9.66408	3.70468
9.69476	0.01127		9.69476	1.53696		9.69476	3.70983
9.72544	0.01011		9.72544	1.53926		9.72544	3.71524
9.75612	0.00865		9.75612	1.5408		9.75612	3.72058
9.7868	0.00695		9.7868	1.5416		9.7868	3.72558
9.81748	0.00508		9.81748	1.54167		9.81748	3.73007
9.84816	0.0031		9.84816	1.54104		9.84816	3.7339
9.87884	0.00109		9.87884	1.53976		9.87884	3.737
9.90952	0.000922896		9.90952	1.5379		9.90952	3.73936
9.9402	0.00285		9.9402	1.53549		9.9402	3.74098
9.97088	0.00469		9.97088	1.53257		9.97088	3.74193

## Sheet: Figure 1f
Figure 1f
LR			LSLR
60.34	392815000		-11.9903	1936770	-10.8328	2144280	60.34	-15223900
60.217	393352000		-11.486	1969640	-9.56867	2431550	60.217	-15256200
60.0941	393888000		-10.5154	2129430	-8.36473	2960330	60.0941	-14711000
59.9711	394402000		-9.59457	2561390	-7.21952	3852020	59.9711	-13868900
59.8482	394901000		-8.72219	3573670	-6.13154	5240420	59.8482	-13165500
59.7252	395406000		-7.89696	5658840	-5.09935	7250930	59.7252	-12932300
59.6022	395937000		-7.11756	9482590	-4.12148	9976610	59.6022	-13231600
59.4793	396511000		-6.38269	15798400	-3.19645	13457500	59.4793	-13881700
59.3563	397134000		-5.69103	25296100	-2.32279	17668700	59.3563	-14623400
59.2334	397813000		-5.04128	38427600	-1.49904	22519600	59.2334	-15287300
59.1104	398536000		-4.43213	55269200	-0.72374	27865400	59.1104	-15847700
58.9875	399275000		-3.86225	75468000	0.00459	33525100	58.9875	-16354900
58.8645	399991000		-3.33036	98286900	0.68742	39304000	58.8645	-16830400
58.7416	400657000		-2.83514	122728000	1.3262	45013900	58.7416	-17216800
58.6186	401276000		-2.37527	147690000	1.92242	50490100	58.6186	-17410200
58.4957	401863000		-1.94945	172125000	2.47754	55601900	58.4957	-17333000
58.3727	402408000		-1.55637	195154000	2.99302	60256500	58.3727	-16988200
58.2498	402861000		-1.19471	216126000	3.47034	64399400	58.2498	-16467000
58.1268	403166000		-0.86318	234643000	3.91096	68009700	58.1268	-15917300
58.0039	403317000		-0.56046	250537000	4.31635	71094200	58.0039	-15493400
57.8809	403392000		-0.28523	263827000	4.68798	73680400	57.8809	-15301000
57.758	403501000		-0.0362	274669000	5.02731	75810200	57.758	-15354100
57.635	403698000		0.18795	283308000	5.33582	77533400	57.635	-15565000
57.5121	403923000		0.38853	290034000	5.61497	78903400	57.5121	-15785900
57.3891	404043000		0.56684	295153000	5.86623	79973400	57.3891	-15885000
57.2661	403972000		0.72421	298956000	6.09106	80794000	57.2661	-15810800
57.1432	403759000		0.86193	301713000	6.29094	81411300	57.1432	-15593400
57.0202	403569000		0.98131	303657000	6.46734	81866100	57.0202	-15284300
56.8973	403563000		1.08368	304989000	6.62171	82193700	56.8973	-14893500
56.7743	403776000		1.17032	305871000	6.75554	82423800	56.7743	-14386200
56.6514	404104000		1.24257	306432000	6.87028	82580900	56.6514	-13749600
56.5284	404396000		1.30172	306774000	6.96741	82684700	56.5284	-13067800
56.4055	404580000		1.34908	306970000	7.04839	82750700	56.4055	-12528500
56.2825	404701000		1.38596	307076000	7.11469	82790900	56.2825	-12340900
56.1596	404851000		1.41368	307128000	7.16778	82813900	56.1596	-12623200
56.0366	405067000		1.43354	307150000	7.20912	82826300	56.0366	-13342000
55.9137	405288000		1.44686	307159000	7.2402	82832400	55.9137	-14340700
55.7907	405413000		1.45493	307161000	7.26246	82835100	55.7907	-15422400
55.6678	405397000		1.45908	307162000	7.27738	82836000	55.6678	-16423600
55.5448	405293000		1.46061	307162000	7.28643	82836300	55.5448	-17247300
55.4219	405209000		1.46083	307162000	7.29108	82836400	55.4219	-17869400
55.2989	405212000		1.46102	307162000	7.2928	82836400	55.2989	-18341800
55.1759	405280000		1.4624	307162000	7.29304	82836400	55.1759	-18786900
55.053	405328000		1.46613	307161000	7.29329	82836400	55.053	-19355600
54.93	405298000		1.4734	307159000	7.29504	82836400	54.93	-20144200
54.8071	405212000		1.48538	307153000	7.29981	82836300	54.8071	-21120300
54.6841	405159000		1.50326	307134000	7.30908	82836000	54.6841	-22124800
54.5612	405220000		1.52821	307092000	7.32436	82835000	54.5612	-22966900
54.4382	405392000		1.56141	307007000	7.34716	82832200	54.4382	-23549200
54.3153	405591000		1.60404	306848000	7.37898	82825800	54.3153	-23919800
54.1923	405711000		1.65728	306571000	7.42133	82812800	54.1923	-24208200
54.0694	405711000		1.72231	306116000	7.4757	82788600	54.0694	-24498600
53.9464	405650000		1.8003	305400000	7.5436	82746600	53.9464	-24754400
53.8235	405647000		1.89244	304319000	7.62654	82677300	53.8235	-24859700
53.7005	405810000		1.9999	302739000	7.72601	82568400	53.7005	-24736100
53.5776	406183000		2.12386	300496000	7.84353	82403700	53.5776	-24421300
53.4546	406754000		2.2655	297395000	7.98059	82162400	53.4546	-24032100
53.3317	407492000		2.42601	293210000	8.13869	81818900	53.3317	-23644100
53.2087	408376000		2.60655	287687000	8.31935	81342200	53.2087	-23203100
53.0858	409377000		2.80831	280558000	8.52406	80695500	53.0858	-22558800
52.9628	410419000		3.03246	271550000	8.75433	79836100	52.9628	-21597500
52.8398	411376000		3.28019	260411000	9.01166	78716000	52.8398	-20353500
52.7169	412124000		3.55267	246940000	9.29755	77283100	52.7169	-18990200
52.5939	412635000		3.85109	231021000	9.61351	75482700	52.5939	-17656400
52.471	413005000		4.17661	212672000	9.96104	73260200	52.471	-16341300
52.348	413408000		4.53043	192082000	10.3416	70565800	52.348	-14861300
52.2251	413971000		4.91371	169644000	10.7568	67358700	52.2251	-13004100
52.1021	414694000		5.32764	145967000	11.2081	63614300	52.1021	-10712500
51.9792	415458000		5.77339	121863000	11.6969	59330500	51.9792	-8154370
51.8562	416126000		6.25215	98280400	12.2249	54535300	51.8562	-5617890
51.7333	416640000		6.7651	76210300	12.7934	49292700	51.7333	-3319350
51.6103	417040000		7.3134	56555400	13.404	43706200	51.6103	-1283210
51.4874	417403000		7.89825	39995700	14.0583	37918300	51.4874	616712
51.3644	417760000		8.52081	26881500	14.7576	32104700	51.3644	2509250
51.2415	418072000		9.18227	17189700	15.5035	26461200	51.2415	4411590
51.1185	418265000		9.88381	10558200	16.2976	21185900	51.1185	6241790
50.9956	418297000		10.6266	6393480	17.1412	16456500	50.9956	7921550
50.8726	418170000		11.4118	4015590	18.036	12408300	50.8726	9450110
50.7497	417917000		12.2407	2793920	18.9833	9115870	50.7497	10873000
50.6267	417576000		13.1143	2235470	19.9848	6585460	50.6267	12190700
50.5037	417190000		13.5683	2096080	21.042	4758480	50.5037	13322100
50.3808	416833000		18.2455	1902430	22.1562	3527230	50.3808	14181100
50.2578	416604000		22.9226	1902210	23.3291	2758100	50.2578	14796600
50.1349	416579000		27.5998	1902210	24.5621	2316120	50.1349	15338800
50.0119	416763000		-11.9903	1936770	-10.8328	2144280	50.0119	15995000
49.889	417075000						49.889	16788900
49.766	417400000						49.766	17511500
49.6431	417667000						49.6431	17848900
49.5201	417879000						49.5201	17612900
49.3972	418088000						49.3972	16879600
49.2742	418333000						49.2742	15922500
49.1513	418599000						49.1513	15004900
49.0283	418832000						49.0283	14216800
48.9054	418977000						48.9054	13486400
48.7824	419008000						48.7824	12722100
48.6595	418930000						48.6595	11932400
48.5365	418758000						48.5365	11210400
48.4136	418509000						48.4136	10622500
48.2906	418203000						48.2906	10132200
48.1676	417861000						48.1676	9645380
48.0447	417497000						48.0447	9119180
47.9217	417112000						47.9217	8609960
47.7988	416696000						47.7988	8195200
47.6758	416245000						47.6758	7845780
47.5529	415771000						47.5529	7388150
47.4299	415288000						47.4299	6618300
47.307	414790000						47.307	5482720
47.184	414236000						47.184	4169920
47.0611	413575000						47.0611	3027340
46.9381	412784000						46.9381	2364360
46.8152	411894000						46.8152	2289330
46.6922	410985000						46.6922	2687370
46.5693	410152000						46.5693	3327980
46.4463	409476000						46.4463	4006400
46.3234	409000000						46.3234	4628710
46.2004	408730000						46.2004	5217010
46.0775	408628000						46.0775	5864280
45.9545	408627000						45.9545	6674140
45.8315	408650000						45.8315	7702800
45.7086	408652000						45.7086	8915450
45.5856	408643000						45.5856	10180600
45.4627	408662000						45.4627	11321500
45.3397	408729000						45.3397	12208500
45.2168	408807000						45.2168	12836500
45.0938	408824000						45.0938	13328800
44.9709	408752000						44.9709	13857200
44.8479	408658000						44.8479	14528100
44.725	408697000						44.725	15307100
44.602	409015000						44.602	16024700
44.4791	409649000						44.4791	16454900
44.3561	410502000						44.3561	16419800
44.2332	411407000						44.2332	15874500
44.1102	412228000						44.1102	14935300
43.9873	412907000						43.9873	13833500
43.8643	413452000						43.8643	12803300
43.7414	413887000						43.7414	11948400
43.6184	414229000						43.6184	11166100
43.4954	414506000						43.4954	10191200
43.3725	414775000						43.3725	8752210
43.2495	415101000						43.2495	6749740
43.1266	415503000						43.1266	4336140
43.0036	415928000						43.0036	1839810
42.8807	416276000						42.8807	-413145
42.7577	416478000						42.7577	-2255930
42.6348	416537000						42.6348	-3718670
42.5118	416507000						42.5118	-4942940
42.3889	416419000						42.3889	-6052910
42.2659	416235000						42.2659	-7071860
42.143	415870000						42.143	-7919070
42.02	415267000						42.02	-8463320
41.8971	414454000						41.8971	-8591730
41.7741	413526000						41.7741	-8269250
41.6512	412580000						41.6512	-7577520
41.5282	411652000						41.5282	-6716680
41.4053	410715000						41.4053	-5949580
41.2823	409731000						41.2823	-5493480
41.1593	408703000						41.1593	-5410210
41.0364	407680000						41.0364	-5567740
40.9134	406726000						40.9134	-5711700
40.7905	405874000						40.7905	-5611680
40.6675	405130000						40.6675	-5193210
40.5446	404492000						40.5446	-4575960
40.4216	403972000						40.4216	-4002760
40.2987	403603000						40.2987	-3709370
40.1757	403417000						40.1757	-3807620
40.0528	403418000						40.0528	-4233870
39.9298	403578000						39.9298	-4779220
39.8069	403839000						39.8069	-5189380
39.6839	404136000						39.6839	-5298700
39.561	404425000						39.561	-5137810
39.438	404700000						39.438	-4946740
39.3151	404999000						39.3151	-5061040
39.1921	405380000						39.1921	-5717590
39.0692	405881000						39.0692	-6897370
38.9462	406493000						38.9462	-8316810
38.8232	407167000						38.8232	-9583480
38.7003	407857000						38.7003	-10411600
38.5773	408557000						38.5773	-10747500
38.4544	409298000						38.4544	-10726500
38.3314	410102000						38.3314	-10515200
38.2085	410942000						38.2085	-10170200
38.0855	411735000						38.0855	-9615040
37.9626	412402000						37.9626	-8726320
37.8396	412909000						37.8396	-7441260
37.7167	413285000						37.7167	-5807510
37.5937	413575000						37.5937	-3965930
37.4708	413793000						37.4708	-2109000
37.3478	413915000						37.3478	-445992
37.2249	413909000						37.2249	837038
37.1019	413772000						37.1019	1643700
36.979	413529000						36.979	2037780
36.856	413199000						36.856	2251510
36.7331	412769000						36.7331	2587150
36.6101	412217000						36.6101	3253130
36.4871	411541000						36.4871	4247770
36.3642	410790000						36.3642	5381030
36.2412	410032000						36.2412	6417030
36.1183	409301000						36.1183	7221120
35.9953	408573000						35.9953	7800160
35.8724	407790000						35.8724	8228130
35.7494	406908000						35.7494	8550610
35.6265	405929000						35.6265	8764220
35.5035	404885000						35.5035	8873580
35.3806	403800000						35.3806	8941220
35.2576	402672000						35.2576	9056290
35.1347	401482000						35.1347	9243620
35.0117	400226000						35.0117	9410830
34.8888	398926000						34.8888	9401790
34.7658	397633000						34.7658	9116680
34.6429	396415000						34.6429	8585460
34.5199	395354000						34.5199	7924040
34.397	394525000						34.397	7220590
34.274	393953000						34.274	6470710
34.151	393577000						34.151	5627200
34.0281	393264000						34.0281	4705860
33.9051	392889000						33.9051	3824990
33.7822	392428000						33.7822	3123210
33.6592	391987000						33.6592	2631730
33.5363	391725000						33.5363	2233510
33.4133	391724000						33.4133	1758190
33.2904	391928000						33.2904	1121600
33.1674	392188000						33.1674	368722
33.0445	392388000						33.0445	-421844
32.9215	392529000						32.9215	-1266550
32.7986	392699000						32.7986	-2291810
32.6756	392975000						32.6756	-3603860
32.5527	393363000						32.5527	-5138930
32.4297	393809000						32.4297	-6652520
32.3068	394268000						32.3068	-7873830
32.1838	394725000						32.1838	-8683980
32.0609	395157000						32.0609	-9147650
31.9379	395485000						31.9379	-9373850
31.8149	395604000						31.8149	-9357190
31.692	395485000						31.692	-8974920
31.569	395251000						31.569	-8155690
31.4461	395112000						31.4461	-7050810
31.3231	395207000						31.3231	-6018430
31.2002	395473000						31.2002	-5403860
31.0772	395677000						31.0772	-5299640
30.9543	395593000						30.9543	-5498250
30.8313	395179000						30.8313	-5677070
30.7084	394596000						30.7084	-5646290
30.5854	394065000						30.5854	-5445350
30.4625	393699000						30.4625	-5229300
30.3395	393449000						30.3395	-5083630
30.2166	393195000						30.2166	-4952970
30.0936	392868000						30.0936	-4732150
29.9707	392485000						29.9707	-4396250
29.8477	392089000						29.8477	-4017570
29.7248	391683000						29.7248	-3653490
29.6018	391234000						29.6018	-3241240
29.4788	390750000						29.4788	-2639300
29.3559	390317000						29.3559	-1801280
29.2329	390054000						29.2329	-912489
29.11	390006000						29.11	-327622
28.987	390092000						28.987	-324440
28.8641	390150000						28.8641	-869398
28.7411	390056000						28.7411	-1601640
28.6182	389800000						28.6182	-2064020
28.4952	389465000						28.4952	-2001890
28.3723	389142000						28.3723	-1497330
28.2493	388868000						28.2493	-850930
28.1264	388630000						28.1264	-331254
28.0034	388402000						28.0034	-1199
27.8805	388175000						27.8805	262868
27.7575	387941000						27.7575	620349
27.6346	387675000						27.6346	1141750
27.5116	387344000						27.5116	1810020
27.3887	386941000						27.3887	2608290
27.2657	386508000						27.2657	3573030
27.1427	386107000						27.1427	4742270
27.0198	385773000						27.0198	6051640
26.8968	385477000						26.8968	7300860
26.7739	385155000						26.7739	8256350
26.6509	384755000						26.6509	8823750
26.528	384276000						26.528	9141590
26.405	383761000						26.405	9499010
26.2821	383269000						26.2821	10125600
26.1591	382845000						26.1591	11014800
26.0362	382518000						26.0362	11922800
25.9132	382301000						25.9132	12544300
25.7903	382187000						25.7903	12727800
25.6673	382141000						25.6673	12566000
25.5444	382108000						25.5444	12305900
25.4214	382042000						25.4214	12161500
25.2985	381945000						25.2985	12174400
25.1755	381862000						25.1755	12209100
25.0525	381849000						25.0525	12054700
24.9296	381934000						24.9296	11542800
24.8066	382101000						24.8066	10609700
24.6837	382321000						24.6837	9302320
24.5607	382590000						24.5607	7766430
24.4378	382945000						24.4378	6235810
24.3148	383434000						24.3148	5000470
24.1919	384057000						24.1919	4326410
24.0689	384735000						24.0689	4343650
23.946	385318000						23.946	4968430
23.823	385648000						23.823	5924490
23.7001	385629000						23.7001	6867680
23.5771	385268000						23.5771	7544470
23.4542	384667000						23.4542	7888650
23.3312	383962000						23.3312	8001810
23.2083	383262000						23.2083	8039600
23.0853	382619000						23.0853	8082440
22.9624	382048000						22.9624	8073190
22.8394	381570000						22.8394	7858890
22.7164	381233000						22.7164	7308910
22.5935	381095000						22.5935	6434760
22.4705	381161000						22.4705	5432200
22.3476	381355000						22.3476	4610650
22.2246	381541000						22.2246	4245270
22.1017	381589000						22.1017	4440120
21.9787	381435000						21.9787	5086010
21.8558	381096000						21.8558	5933080
21.7328	380632000						21.7328	6721600
21.6099	380109000						21.6099	7285460
21.4869	379589000						21.4869	7579880
21.364	379155000						21.364	7650580
21.241	378905000						21.241	7593420
21.1181	378922000						21.1181	7529660
20.9951	379209000						20.9951	7580040
20.8722	379671000						20.8722	7816640
20.7492	380164000						20.7492	8212070
20.6263	380571000						20.6263	8640550
20.5033	380862000						20.5033	8961620
20.3803	381069000						20.3803	9142300
20.2574	381217000						20.2574	9320460
20.1344	381284000						20.1344	9743300
20.0115	381212000						20.0115	10613100
19.8885	380983000						19.8885	11950100
19.7656	380659000						19.7656	13568000
19.6426	380371000						19.6426	15164400
19.5197	380232000						19.5197	16446800
19.3967	380274000						19.3967	17215500
19.2738	380424000						19.2738	17386600
19.1508	380566000						19.1508	16990200
19.0279	380618000						19.0279	16168300
18.9049	380572000						18.9049	15151900
18.782	380475000						18.782	14187600
18.659	380379000						18.659	13434400
18.5361	380288000						18.5361	12907500
18.4131	380167000						18.4131	12526500
18.2902	379986000						18.2902	12242900
18.1672	379770000						18.1672	12137500
18.0442	379603000						18.0442	12394700
17.9213	379587000						17.9213	13160100
17.7983	379768000						17.7983	14395500
17.6754	380105000						17.6754	15847000
17.5524	380499000						17.5524	17158900
17.4295	380866000						17.4295	18051800
17.3065	381185000						17.3065	18455200
17.1836	381491000						17.1836	18525700
17.0606	381822000						17.0606	18561100
16.9377	382170000						16.9377	18864300
16.8147	382493000						16.8147	19616900
16.6918	382763000						16.6918	20809800
16.5688	383004000						16.5688	22258900
16.4459	383265000						16.4459	23703400
16.3229	383563000						16.3229	24935600
16.2	383844000						16.2	25884100
16.077	384033000						16.077	26601600
15.9541	384121000						15.9541	27180100
15.8311	384210000						15.8311	27672700
15.7081	384460000						15.7081	28081400
15.5852	384971000						15.5852	28397700
15.4622	385690000						15.4622	28633900
15.3393	386447000						15.3393	28812600
15.2163	387066000						15.2163	28948000
15.0934	387476000						15.0934	29069000
14.9704	387714000						14.9704	29272700
14.8475	387846000						14.8475	29725500
14.7245	387882000						14.7245	30558100
14.6016	387776000						14.6016	31718000
14.4786	387505000						14.4786	32933600
14.3557	387138000						14.3557	33880900
14.2327	386829000						14.2327	34446900
14.1098	386722000						14.1098	34858400
13.9868	386864000						13.9868	35526500
13.8639	387192000						13.8639	36712200
13.7409	387613000						13.7409	38301200
13.618	388082000						13.618	39896700
13.495	388632000						13.495	41152100
13.372	389310000						13.372	42042800
13.2491	390119000						13.2491	42838600
13.1261	390993000						13.1261	43824400
13.0032	391853000						13.0032	45045300
12.8802	392668000						12.8802	46308300
12.7573	393479000						12.7573	47400300
12.6343	394360000						12.6343	48284400
12.5114	395355000						12.5114	49086400
12.3884	396457000						12.3884	49927600
12.2655	397630000						12.2655	50814400
12.1425	398863000						12.1425	51704500
12.0196	400186000						12.0196	52650300
11.8966	401634000						11.8966	53817800
11.7737	403208000						11.7737	55324300
11.6507	404843000						11.6507	57059700
11.5278	406451000						11.5278	58707400
11.4048	407974000						11.4048	59986200
11.2819	409429000						11.2819	60896000
11.1589	410883000						11.1589	61725000
11.0359	412394000						11.0359	62805900
10.913	413958000						10.913	64251900
10.79	415512000						10.79	65922100
10.6671	416980000						10.6671	67627000
10.5441	418331000						10.5441	69351700
10.4212	419593000						10.4212	71274500
10.2982	420825000						10.2982	73581900
10.1753	422076000						10.1753	76283400
10.0523	423373000						10.0523	79207900
9.9294	424736000						9.9294	82155200
9.8064	426199000						9.8064	85022100
9.6835	427803000						9.6835	87781800
9.5605	429571000						9.5605	90381500
9.4376	431475000						9.4376	92721600
9.3146	433456000						9.3146	94770900
9.1917	435467000						9.1917	96688900
9.0687	437516000						9.0687	98784100
8.9458	439661000						8.9458	101300000
8.8228	441964000						8.8228	104217000
8.6998	444436000						8.6998	107268000
8.5769	447022000						8.5769	110166000
8.4539	449640000						8.4539	112839000
8.331	452243000						8.331	115435000
8.208	454861000						8.208	118120000
8.0851	457585000						8.0851	120865000
7.9621	460516000						7.9621	123443000
7.8392	463701000						7.8392	125650000
7.7162	467107000						7.7162	127527000
7.5933	470645000						7.5933	129389000
7.4703	474226000						7.4703	131642000
7.3474	477815000						7.3474	134553000
7.2244	481440000						7.2244	138157000
7.1015	485161000						7.1015	142348000
6.9785	489019000						6.9785	146998000
6.8556	493016000						6.8556	152005000
6.7326	497129000						6.7326	157243000
6.6097	501350000						6.6097	162536000
6.4867	505701000						6.4867	167716000
6.3637	510216000						6.3637	172747000
6.2408	514902000						6.2408	177787000
6.1178	519735000						6.1178	183111000
5.9949	524703000						5.9949	188941000
5.8719	529853000						5.8719	195315000
5.749	535295000						5.749	202090000
5.626	541134000						5.626	209059000
5.5031	547376000						5.5031	216090000
5.3801	553897000						5.3801	223159000
5.2572	560517000						5.2572	230278000
5.1342	567122000						5.1342	237389000
5.0113	573733000						5.0113	244336000
4.8883	580471000						4.8883	250936000
4.7654	587444000						4.7654	257089000
4.6424	594669000						4.6424	262836000
4.5195	602098000						4.5195	268306000
4.3965	609712000						4.3965	273596000
4.2736	617591000						4.2736	278704000
4.1506	625881000						4.1506	283562000
4.0276	634676000						4.0276	288144000
3.9047	643945000						3.9047	292536000
3.7817	653548000						3.7817	296893000
3.6588	663348000						3.6588	301311000
3.5358	673302000						3.5358	305737000
3.4129	683462000						3.4129	310013000
3.2899	693876000						3.2899	314007000
3.167	704497000						3.167	317728000
3.044	715181000						3.044	321308000
2.9211	725763000						2.9211	324880000
2.7981	736150000						2.7981	328482000
2.6752	746343000						2.6752	332062000
2.5522	756384000						2.5522	335562000
2.4293	766280000						2.4293	338970000
2.3063	775960000						2.3063	342280000
2.1834	785298000						2.1834	345405000
2.0604	794149000						2.0604	348163000
1.9375	802368000						1.9375	350368000
1.8145	809794000						1.8145	351939000
1.6915	816249000						1.6915	352910000
1.5686	821571000						1.5686	353324000
1.4456	825676000						1.4456	353131000
1.3227	828599000						1.3227	352212000
1.1997	830482000						1.1997	350525000
1.0768	831483000						1.0768	348213000
0.9538	831675000						0.9538	345545000
0.8309	830989000						0.8309	342727000
0.7079	829249000						0.7079	339748000
0.585	826273000						0.585	336405000
0.462	821991000						0.462	332497000
0.3391	816485000						0.3391	327969000
0.2161	809954000						0.2161	322909000
0.0932	802602000						0.0932	317402000
-0.0298	794545000						-0.0298	311430000
-0.1527	785792000						-0.1527	304927000
-0.2757	776302000						-0.2757	297915000
-0.3986	766084000						-0.3986	290566000
-0.5216	755257000						-0.5216	283110000
-0.6446	744044000						-0.6446	275670000
-0.7675	732691000						-0.7675	268197000
-0.8905	721385000						-0.8905	260572000
-1.0134	710200000						-1.0134	252756000
-1.1364	699105000						-1.1364	244837000
-1.2593	688009000						-1.2593	236924000
-1.3823	676815000						-1.3823	229012000
-1.5052	665474000						-1.5052	220967000
-1.6282	654009000						-1.6282	212647000
-1.7511	642536000						-1.7511	204049000
-1.8741	631234000						-1.8741	195333000
-1.997	620289000						-1.997	186720000
-2.12	609827000						-2.12	178351000
-2.2429	599870000						-2.2429	170245000
-2.3659	590349000						-2.3659	162350000
-2.4888	581171000						-2.4888	154621000
-2.6118	572294000						-2.6118	147039000
-2.7347	563749000						-2.7347	139579000
-2.8577	555611000						-2.8577	132190000
-2.9807	547936000						-2.9807	124818000
-3.1036	540708000						-3.1036	117454000
-3.2266	533849000						-3.2266	110169000
-3.3495	527268000						-3.3495	103103000
-3.4725	520905000						-3.4725	96442500
-3.5954	514749000						-3.5954	90376900
-3.7184	508821000						-3.7184	85037900
-3.8413	503141000						-3.8413	80419800
-3.9643	497718000						-3.9643	76334000
-4.0872	492547000						-4.0872	72462900
-4.2102	487613000						-4.2102	68513100
-4.3331	482892000						-4.3331	64371900
-4.4561	478355000						-4.4561	60143600
-4.579	473991000						-4.579	56033400
-4.702	469822000						-4.702	52183200
-4.8249	465900000						-4.8249	48600400
-4.9479	462275000						-4.9479	45227000
-5.0709	458946000						-5.0709	42051900
-5.1938	455843000						-5.1938	39136200
-5.3168	452865000						-5.3168	36526700
-5.4397	449938000						-5.4397	34165100
-5.5627	447061000						-5.5627	31904900
-5.6856	444290000						-5.6856	29634200
-5.8086	441692000						-5.8086	27373100
-5.9315	439295000						-5.9315	25242800
-6.0545	437088000						-6.0545	23333100
-6.1774	435053000						-6.1774	21609700
-6.3004	433179000						-6.3004	19953800
-6.4233	431449000						-6.4233	18286400
-6.5463	429823000						-6.5463	16636600
-6.6692	428243000						-6.6692	15086600
-6.7922	426681000						-6.7922	13665700
-6.9151	425179000						-6.9151	12325600
-7.0381	423816000						-7.0381	11030100
-7.161	422636000						-7.161	9853960
-7.284	421568000						-7.284	8958710
-7.407	420442000						-7.407	8445350
-7.5299	419087000						-7.5299	8226280
-7.6529	417440000						-7.6529	8055350
-7.7758	415575000						-7.7758	7701080
-7.8988	413648000						-7.8988	7102990
-8.0217	411796000						-8.0217	6369010
-8.1447	410091000						-8.1447	5632250
-8.2676	408563000						-8.2676	4918320
-8.3906	407235000						-8.3906	4145420
-8.5135	406127000						-8.5135	3229790
-8.6365	405219000						-8.6365	2166940
-8.7594	404442000						-8.7594	1009380
-8.8824	403718000						-8.8824	-205883
-9.0053	403023000						-9.0053	-1469630
-9.1283	402410000						-9.1283	-2727530
-9.2512	401947000						-9.2512	-3822250
-9.3742	401635000						-9.3742	-4561770
-9.4971	401378000						-9.4971	-4894020
-9.6201	401056000						-9.6201	-5030610
-9.7431	400623000						-9.7431	-5376060
-9.866	400159000						-9.866	-6286020
-9.989	399817000						-9.989	-7839020
-10.1119	399718000						-10.1119	-9800320
-10.2349	399892000						-10.2349	-11788900
-10.3578	400282000						-10.3578	-13492500
-10.4808	400782000						-10.4808	-14764100
-10.6037	401270000						-10.6037	-15569200
-10.7267	401610000						-10.7267	-15890400
-10.8496	401676000						-10.8496	-15703300
-10.9726	401409000						-10.9726	-15031500
-11.0955	400866000						-11.0955	-13995700
-11.2185	400204000						-11.2185	-12782400
-11.3414	399571000						-11.3414	-11553600
-11.4644	399000000						-11.4644	-10384900
-11.5873	398398000						-11.5873	-9286690
-11.7103	397652000						-11.7103	-8279120
-11.8332	396763000						-11.8332	-7439780
-11.9562	395879000						-11.9562	-6875700
-12.0792	395204000						-12.0792	-6646930
-12.2021	394850000						-12.2021	-6709550
-12.3251	394771000						-12.3251	-6922490
-12.448	394814000						-12.448	-7108770
-12.571	394844000						-12.571	-7129900
-12.6939	394819000						-12.6939	-6938280
-12.8169	394791000						-12.8169	-6594110
-12.9398	394853000						-12.9398	-6245850
-13.0628	395103000						-13.0628	-6078830
-13.1857	395624000						-13.1857	-6246510
-13.3087	396464000						-13.3087	-6814460
-13.4316	397587000						-13.4316	-7747360
-13.5546	398841000						-13.5546	-8945210
-13.6775	400010000						-13.6775	-10301600
-13.8005	400916000						-13.8005	-11744800
-13.9234	401527000						-13.9234	-13241000
-14.0464	401957000						-14.0464	-14771000
-14.1693	402365000						-14.1693	-16305100
-14.2923	402831000						-14.2923	-17793300
-14.4153	403323000						-14.4153	-19170000
-14.5382	403754000						-14.5382	-20365600
-14.6612	404058000						-14.6612	-21321800
-14.7841	404218000						-14.7841	-22009600
-14.9071	404224000						-14.9071	-22441100
-15.03	404038000						-15.03	-22667600
-15.153	403620000						-15.153	-22759000
-15.2759	402988000						-15.2759	-22777800
-15.3989	402236000						-15.3989	-22761300
-15.5218	401474000						-15.5218	-22716200
-15.6448	400743000						-15.6448	-22620500
-15.7677	399991000						-15.7677	-22431100
-15.8907	399153000						-15.8907	-22103100
-16.0136	398246000						-16.0136	-21628200
-16.1366	397406000						-16.1366	-21068200
-16.2595	396805000						-16.2595	-20550400
-16.3825	396540000						-16.3825	-20205000
-16.5054	396593000						-16.5054	-20079100
-16.6284	396869000						-16.6284	-20095300
-16.7514	397280000						-16.7514	-20094200
-16.8743	397775000						-16.8743	-19932000
-16.9973	398297000						-16.9973	-19551500
-17.1202	398762000						-17.1202	-18969900
-17.2432	399084000						-17.2432	-18211100
-17.3661	399266000						-17.3661	-17263600
-17.4891	399442000						-17.4891	-16116700
-17.612	399814000						-17.612	-14836200
-17.735	400521000						-17.735	-13590900
-17.8579	401531000						-17.8579	-12576400
-17.9809	402670000						-17.9809	-11890500
-18.1038	403737000						-18.1038	-11465900
-18.2268	404626000						-18.2268	-11123600
-18.3497	405350000						-18.3497	-10696800
-18.4727	405969000						-18.4727	-10115500
-18.5956	406492000						-18.5956	-9386540
-18.7186	406859000						-18.7186	-8510920
-18.8415	406984000						-18.8415	-7437590
-18.9645	406823000						-18.9645	-6108160
-19.0875	406402000						-19.0875	-4546140
-19.2104	405790000						-19.2104	-2892830
-19.3334	405061000						-19.3334	-1341110
-19.4563	404281000						-19.4563	-16834.6
-19.5793	403517000						-19.5793	1090710
-19.7022	402843000						-19.7022	2091410
-19.8252	402314000						-19.8252	3086410
-19.9481	401928000						-19.9481	4083090
-20.0711	401627000						-20.0711	4998900
-20.194	401343000						-20.194	5741110
-20.317	401066000						-20.317	6290020
-20.4399	400864000						-20.4399	6719920
-20.5629	400826000						-20.5629	7148500
-20.6858	400979000						-20.6858	7660040
-20.8088	401235000						-20.8088	8259430
-20.9317	401432000						-20.9317	8882180
-21.0547	401454000						-21.0547	9440630
-21.1776	401322000						-21.1776	9865110
-21.3006	401187000						-21.3006	10113300
-21.4236	401218000						-21.4236	10156200
-21.5465	401478000						-21.5465	9972390
-21.6695	401891000						-21.6695	9570250
-21.7924	402324000						-21.7924	9018030
-21.9154	402714000						-21.9154	8438870
-22.0383	403116000						-22.0383	7948490
-22.1613	403645000						-22.1613	7572660
-22.2842	404359000						-22.2842	7220060
-22.4072	405197000						-22.4072	6753550
-22.5301	406020000						-22.5301	6114250
-22.6531	406715000						-22.6531	5389070
-22.776	407249000						-22.776	4747950
-22.899	407632000						-22.899	4294980
-23.0219	407851000						-23.0219	3969750
-23.1449	407852000						-23.1449	3601970
-23.2678	407614000						-23.2678	3079040
-23.3908	407233000						-23.3908	2467680
-23.5137	406918000						-23.5137	1961780
-23.6367	406866000						-23.6367	1694350
-23.7597	407123000						-23.7597	1594910
-23.8826	407551000						-23.8826	1444960
-24.0056	407934000						-24.0056	1096660
-24.1285	408138000						-24.1285	650076
-24.2515	408186000						-24.2515	406638
-24.3744	408194000						-24.3744	621382
-24.4974	408244000						-24.4974	1273580
-24.6203	408320000						-24.6203	2069990
-24.7433	408343000						-24.7433	2684370
-24.8662	408265000						-24.8662	3017650
-24.9892	408115000						-24.9892	3244000
-25.1121	407952000						-25.1121	3608200
-25.2351	407802000						-25.2351	4168250
-25.358	407639000						-25.358	4721140
-25.481	407440000						-25.481	4972530
-25.6039	407238000						-25.6039	4786820
-25.7269	407125000						-25.7269	4290760
-25.8498	407180000						-25.8498	3751330
-25.9728	407402000						-25.9728	3356940
-26.0958	407715000						-26.0958	3104500
-26.2187	408026000						-26.2187	2876100
-26.3417	408298000						-26.3417	2603350
-26.4646	408554000						-26.4646	2343770
-26.5876	408843000						-26.5876	2194450
-26.7105	409190000						-26.7105	2137980
-26.8335	409597000						-26.8335	1988910
-26.9564	410051000						-26.9564	1515250
-27.0794	410540000						-27.0794	637643
-27.2023	411031000						-27.2023	-478965
-27.3253	411459000						-27.3253	-1543270
-27.4482	411752000						-27.4482	-2381120
-27.5712	411878000						-27.5712	-3096750
-27.6941	411882000						-27.6941	-3999080
-27.8171	411863000						-27.8171	-5337030
-27.94	411903000						-27.94	-7059150
-28.063	412020000						-28.063	-8805310
-28.1859	412167000						-28.1859	-10148000
-28.3089	412284000						-28.3089	-10888500
-28.4319	412345000						-28.4319	-11164300
-28.5548	412372000						-28.5548	-11290500
-28.6778	412397000						-28.6778	-11487800
-28.8007	412442000						-28.8007	-11742300
-28.9237	412518000						-28.9237	-11906200
-29.0466	412640000						-29.0466	-11914900
-29.1696	412824000						-29.1696	-11889300
-29.2925	413070000						-29.2925	-12015400
-29.4155	413340000						-29.4155	-12326600
-29.5384	413582000						-29.5384	-12623600
-29.6614	413779000						-29.6614	-12635800
-29.7843	413986000						-29.7843	-12280700
-29.9073	414302000						-29.9073	-11760100
-30.0302	414803000						-30.0302	-11375500
-30.1532	415468000						-30.1532	-11216000
-30.2761	416184000						-30.2761	-11011600
-30.3991	416807000						-30.3991	-10303600
-30.522	417240000						-30.522	-8797060
-30.645	417471000						-30.645	-6595090
-30.768	417537000						-30.768	-4125480
-30.8909	417479000						-30.8909	-1847520
-31.0139	417300000						-31.0139	-180.905
-31.1368	416989000						-31.1368	1423220
-31.2598	416545000						-31.2598	2520370
-31.3827	416007000						-31.3827	3341020
-31.5057	415437000						-31.5057	3894830
-31.6286	414908000						-31.6286	4251170
-31.7516	414485000						-31.7516	4574750
-31.8745	414227000						-31.8745	5022880
-31.9975	414176000						-31.9975	5596330
-32.1204	414337000						-32.1204	6102550
-32.2434	414653000						-32.2434	6288500
-32.3663	415015000						-32.3663	6036030
-32.4893	415302000						-32.4893	5453330
-32.6122	415441000						-32.6122	4793050
-32.7352	415446000						-32.7352	4278710
-32.8582	415404000						-32.8582	3984440
-32.9811	415420000						-32.9811	3844540
-33.1041	415565000						-33.1041	3754240
-33.227	415858000						-33.227	3667380
-33.35	416287000						-33.35	3628280
-33.4729	416829000						-33.4729	3738550
-33.5959	417467000						-33.5959	4093170
-33.7188	418163000						-33.7188	4718910
-33.8418	418849000						-33.8418	5540670
-33.9647	419428000						-33.9647	6399500
-34.0877	419811000						-34.0877	7127370
-34.2106	419954000						-34.2106	7641450
-34.3336	419872000						-34.3336	7989220
-34.4565	419628000						-34.4565	8303040
-34.5795	419301000						-34.5795	8700730
-34.7024	418958000						-34.7024	9222420
-34.8254	418643000						-34.8254	9859180
-34.9483	418367000						-34.9483	10628900
-35.0713	418114000						-35.0713	11595600
-35.1943	417847000						-35.1943	12784700
-35.3172	417534000						-35.3172	14070500
-35.4402	417170000						-35.4402	15174000
-35.5631	416788000						-35.5631	15819400
-35.6861	416431000						-35.6861	15940400
-35.809	416118000						-35.809	15748000
-35.932	415812000						-35.932	15580800
-36.0549	415445000						-36.0549	15651800
-36.1779	414972000						-36.1779	15906700
-36.3008	414418000						-36.3008	16111500
-36.4238	413878000						-36.4238	16078200
-36.5467	413456000						-36.5467	15827000
-36.6697	413195000						-36.6697	15551800
-36.7926	413045000						-36.7926	15450700
-36.9156	412891000						-36.9156	15588800
-37.0385	412624000						-37.0385	15902400
-37.1615	412187000						-37.1615	16299600
-37.2844	411596000						-37.2844	16729000
-37.4074	410908000						-37.4074	17152500
-37.5304	410187000						-37.5304	17480000
-37.6533	409481000						-37.6533	17569400
-37.7763	408814000						-37.7763	17313000
-37.8992	408179000						-37.8992	16725000
-38.0222	407542000						-38.0222	15927300
-38.1451	406866000						-38.1451	15035200
-38.2681	406146000						-38.2681	14046600
-38.391	405438000						-38.391	12845600
-38.514	404838000						-38.514	11317800
-38.6369	404426000						-38.6369	9470270
-38.7599	404189000						-38.7599	7448230
-38.8828	404005000						-38.8828	5439510
-39.0058	403704000						-39.0058	3557620
-39.1287	403168000						-39.1287	1799730
-39.2517	402411000						-39.2517	96128.8
-39.3746	401559000						-39.3746	-1610240
-39.4976	400769000						-39.4976	-3323170
-39.6205	400139000						-39.6205	-5006670
-39.7435	399675000						-39.7435	-6619170
-39.8665	399332000						-39.8665	-8134440
-39.9894	399077000						-39.9894	-9544980
-40.1124	398913000						-40.1124	-10860400
-40.2353	398865000						-40.2353	-12100700
-40.3583	398947000						-40.3583	-13273200
-40.4812	399153000						-40.4812	-14335100
-40.6042	399479000						-40.6042	-15173500
-40.7271	399931000						-40.7271	-15639700
-40.8501	400494000						-40.8501	-15632900
-40.973	401090000						-40.973	-15179700
-41.096	401580000						-41.096	-14444300
-41.2189	401818000						-41.2189	-13652000
-41.3419	401750000						-41.3419	-12976400
-41.4648	401458000						-41.4648	-12462800
-41.5878	401115000						-41.5878	-12032600
-41.7107	400867000						-41.7107	-11551900
-41.8337	400752000						-41.8337	-10917400
-41.9566	400698000						-41.9566	-10114400
-42.0796	400610000						-42.0796	-9228750
-42.2026	400458000						-42.2026	-8411980
-42.3255	400276000						-42.3255	-7810040
-42.4485	400096000						-42.4485	-7480080
-42.5714	399876000						-42.5714	-7340890
-42.6944	399513000						-42.6944	-7199310
-42.8173	398917000						-42.8173	-6854350
-42.9403	398092000						-42.9403	-6219700
-43.0632	397135000						-43.0632	-5378640
-43.1862	396155000						-43.1862	-4525410
-43.3091	395193000						-43.3091	-3831270
-43.4321	394218000						-43.4321	-3332320
-43.555	393209000						-43.555	-2918500
-43.678	392231000						-43.678	-2424180
-43.8009	391426000						-43.8009	-1746180
-43.9239	390928000						-43.9239	-906071
-44.0468	390758000						-44.0468	-26025
-44.1698	390810000						-44.1698	749015
-44.2927	390928000						-44.2927	1326470
-44.4157	391017000						-44.4157	1702440
-44.5387	391076000						-44.5387	1954720
-44.6616	391156000						-44.6616	2203550
-44.7846	391273000						-44.7846	2552980
-44.9075	391376000						-44.9075	3032570
-45.0305	391399000						-45.0305	3571710
-45.1534	391336000						-45.1534	4035500
-45.2764	391258000						-45.2764	4315050
-45.3993	391267000						-45.3993	4415860
-45.5223	391406000						-45.5223	4471220
-45.6452	391623000						-45.6452	4653030
-45.7682	391818000						-45.7682	5032760
-45.8911	391934000						-45.8911	5495920
-46.0141	392000000						-46.0141	5785340
-46.137	392100000						-46.137	5656590
-46.26	392283000						-46.26	5043090
-46.3829	392506000						-46.3829	4116880
-46.5059	392654000						-46.5059	3201260
-46.6288	392628000						-46.6288	2590480
-46.7518	392423000						-46.7518	2388650
-46.8748	392135000						-46.8748	2460330
-46.9977	391899000						-46.9977	2512440
-47.1207	391797000						-47.1207	2252220
-47.2436	391832000						-47.2436	1533030
-47.3666	391945000						-47.3666	418139
-47.4895	392084000						-47.4895	-858550
-47.6125	392231000						-47.6125	-2005410
-47.7354	392395000						-47.7354	-2802080
-47.8584	392585000						-47.8584	-3188050
-47.9813	392794000						-47.9813	-3277770
-48.1043	393007000						-48.1043	-3301770
-48.2272	393224000						-48.2272	-3500550
-48.3502	393453000						-48.3502	-4014890
-48.4731	393680000						-48.4731	-4819690
-48.5961	393850000						-48.5961	-5737140
-48.719	393900000						-48.719	-6532850
-48.842	393804000						-48.842	-7052870
-48.9649	393626000						-48.9649	-7322100
-49.0879	393492000						-49.0879	-7531050
-49.2109	393522000						-49.2109	-7901720
-49.3338	393748000						-49.3338	-8512890
-49.4568	394094000						-49.4568	-9210590
-49.5797	394424000						-49.5797	-9682650
-49.7027	394617000						-49.7027	-9656750
-49.8256	394622000						-49.8256	-9080690
-49.9486	394454000						-49.9486	-8150570
-50.0715	394157000						-50.0715	-7169900
-50.1945	393779000						-50.1945	-6356380
-50.3174	393358000						-50.3174	-5746820
-50.4404	392933000						-50.4404	-5255670
-50.5633	392535000						-50.5633	-4805840
-50.6863	392175000						-50.6863	-4398170
-50.8092	391843000						-50.8092	-4063660
-50.9322	391510000						-50.9322	-3768920
-51.0551	391149000						-51.0551	-3394050
-51.1781	390737000						-51.1781	-2823870
-51.301	390242000						-51.301	-2068790
-51.424	389628000						-51.424	-1288750
-51.547	388873000						-51.547	-681186
-51.6699	388009000						-51.6699	-326234
-51.7929	387121000						-51.7929	-127702
-51.9158	386309000						-51.9158	101870
-52.0388	385635000						-52.0388	499605
-52.1617	385088000						-52.1617	1088690
-52.2847	384621000						-52.2847	1839240
-52.4076	384215000						-52.4076	2768340
-52.5306	383905000						-52.5306	3954580
-52.6535	383754000						-52.6535	5436750
-52.7765	383774000						-52.7765	7098160
-52.8994	383885000						-52.8994	8669900
-53.0224	383936000						-53.0224	9880600
-53.1453	383786000						-53.1453	10636700
-53.2683	383381000						-53.2683	11078600
-53.3912	382773000						-53.3912	11464900
-53.5142	382101000						-53.5142	11986600
-53.6371	381540000						-53.6371	12668600
-53.7601	381249000						-53.7601	13427000
-53.8831	381321000						-53.8831	14203200
-54.006	381745000						-54.006	15040500
-54.129	382383000						-54.129	16033200
-54.2519	383021000						-54.2519	17207100
-54.3749	383470000						-54.3749	18450500
-54.4978	383666000						-54.4978	19556600
-54.6208	383688000						-54.6208	20337200
-54.7437	383677000						-54.7437	20707100
-54.8667	383708000						-54.8667	20682400
-54.9896	383721000						-54.9896	20322600
-55.1126	383575000						-55.1126	19687900
-55.2355	383169000						-55.2355	18854000
-55.3585	382527000						-55.3585	17953400
-55.4814	381796000						-55.4814	17181200
-55.6044	381152000						-55.6044	16733700
-55.7273	380705000						-55.7273	16715300
-55.8503	380474000						-55.8503	17083200
-55.9732	380405000						-55.9732	17673400
-56.0962	380409000						-56.0962	18288800
-56.2192	380380000						-56.2192	18785600
-56.3421	380210000						-56.3421	19099300
-56.4651	379834000						-56.4651	19208900
-56.588	379279000						-56.588	19082600
-56.711	378670000						-56.711	18663000
-56.8339	378155000						-56.8339	17908900
-56.9569	377792000						-56.9569	16856600
-57.0798	377494000						-57.0798	15641800
-57.2028	377087000						-57.2028	14451900
-57.3257	376456000						-57.3257	13439900
-57.4487	375649000						-57.4487	12667200
-57.5716	374856000						-57.5716	12120800
-57.6946	374275000						-57.6946	11785700
-57.8175	373983000						-57.8175	11701500
-57.9405	373922000						-57.9405	11944500
-58.0634	373989000						-58.0634	12547900
-58.1864	374147000						-58.1864	13435400
-58.3093	374449000						-58.3093	14437800
-58.4323	374956000						-58.4323	15387600
-58.5553	375661000						-58.5553	16209100
-58.6782	376479000						-58.6782	16923900
-58.8012	377313000						-58.8012	17569300
-58.9241	378122000						-58.9241	18116000
-59.0471	378916000						-59.0471	18475500
-59.17	379695000						-59.17	18602300
-59.293	380400000						-59.293	18598100
-59.4159	380953000						-59.4159	18706200
-59.5389	381346000						-59.5389	19175300
-59.6618	381691000						-59.6618	20087700
-59.7848	382170000						-59.7848	21289000
-59.9077	382907000						-59.9077	22476900
-60.0307	383880000						-60.0307	23383000
-60.1536	384945000						-60.1536	23909800
-60.2766	385948000						-60.2766	24131800
-60.3995	386830000						-60.3995	24180000
-60.5225	387634000						-60.5225	24114100
-60.6454	388422000						-60.6454	23881000
-60.7684	389194000						-60.7684	23378300
-60.8914	389882000						-60.8914	22558100
-61.0143	390419000						-61.0143	21488500
-61.1373	390800000						-61.1373	20333500
-61.2602	391078000						-61.2602	19277400
-61.3832	391305000						-61.3832	18450500
-61.5061	391487000						-61.5061	17900600
-61.6291	391615000						-61.6291	17611900
-61.752	391720000						-61.752	17543700
-61.875	391905000						-61.875	17657700
-61.9979	392284000						-61.9979	17926700
-62.1209	392883000						-62.1209	18336600
-62.2438	393593000						-62.2438	18893900
-62.3668	394233000						-62.3668	19635300
-62.4897	394672000						-62.4897	20616500
-62.6127	394918000						-62.6127	21869600
-62.7356	395090000						-62.7356	23351000
-62.8586	395304000						-62.8586	24926000
-62.9816	395578000						-62.9816	26426700
-63.1045	395830000						-63.1045	27761900
-63.2275	395960000						-63.2275	29001600
-63.3504	395947000						-63.3504	30358200
-63.4734	395858000						-63.4734	32054400
-63.5963	395796000						-63.5963	34160900
-63.7193	395832000						-63.7193	36521100
-63.8422	395985000						-63.8422	38825900
-63.9652	396252000						-63.9652	40791100
-64.0881	396635000						-64.0881	42312800
-64.2111	397137000						-64.2111	43498500
-64.334	397732000						-64.334	44566300
-64.457	398367000						-64.457	45695700
-64.5799	398996000						-64.5799	46935500
-64.7029	399627000						-64.7029	48212100
-64.8258	400315000						-64.8258	49406200
-64.9488	401103000						-64.9488	50433300
-65.0717	401953000						-65.0717	51280800
-65.1947	402749000						-65.1947	52004000
-65.3177	403370000						-65.3177	52699700
-65.4406	403799000						-65.4406	53475300
-65.5636	404156000						-65.5636	54414000
-65.6865	404645000						-65.6865	55537700
-65.8095	405431000						-65.8095	56779700
-65.9324	406566000						-65.9324	57991200
-66.0554	407975000						-66.0554	58992900
-66.1783	409531000						-66.1783	59661300

## Sheet: Figure 2a
Figure 2a
LR			LSLR			LR			LSLR
Charge plot			Charge plot			dQ/dV			dQ/dV
0	2.9105		0	2.167		3.13939	5.1714		3.26836	-32.7458
0.2	3.0115		0.0184	2.1788		3.16186	5.67669		3.33617	-24.6401
0.4	3.1107		0.0369	2.1949		3.18433	6.18197		3.40398	-16.5344
0.6	3.1895		0.0555	2.2067		3.2068	6.68725		3.46804	-8.42868
0.8	3.2574		0.0741	2.2181		3.22927	7.19253		3.52222	-0.32299
1	3.3209		0.0926	2.2302		3.25175	7.69782		3.56946	7.7827
1.2	3.3777		0.1112	2.2395		3.27422	8.2031		3.61006	15.8884
1.4	3.4304		0.1299	2.2495		3.29669	8.70838		3.64316	23.9941
1.6	3.4825		0.1484	2.2606		3.31916	9.21366		3.66882	32.0998
1.8	3.5308		0.1672	2.2696		3.34163	9.71895		3.6873	40.2055
2	3.5764		0.1859	2.2798		3.3641	10.2242		3.69938	48.3111
2.2	3.6161		0.2044	2.287		3.38579	10.7295		3.70688	56.3428
2.4	3.6458		0.2231	2.295		3.40697	11.2348		3.71172	64.3275
2.6	3.6632		0.2416	2.3037		3.42762	11.7401		3.71514	72.2591
2.8	3.6731		0.26	2.3108		3.44768	12.2454		3.7178	80.1313
3	3.6802		0.2786	2.3183		3.46711	12.7506		3.71992	87.9376
3.2	3.684		0.2971	2.3248		3.48586	13.4118		3.72172	95.671
3.3	3.6886		0.3157	2.3301		3.50391	14.1636		3.72328	103.324
3.5	3.6908		0.3342	2.3366		3.5212	15.0171		3.72464	110.89
3.7	3.6942		0.3526	2.3418		3.5377	15.9847		3.72588	118.361
3.9	3.6967		0.3711	2.3474		3.55338	17.0801		3.727	125.728
4.1	3.6979		0.3896	2.353		3.5682	18.3181		3.72806	132.984
4.3	3.6998		0.4081	2.358		3.58219	19.7148		3.72904	140.125
4.5	3.7023		0.4268	2.362		3.59534	21.2871		3.72998	147.143
4.7	3.7038		0.4453	2.3679		3.60767	23.0527		3.73086	154.033
4.9	3.706		0.4641	2.3725		3.61918	25.0297		3.73172	160.789
5.1	3.7066		0.4825	2.3775		3.62989	27.2307		3.73252	167.406
5.3	3.7088		0.5011	2.3825		3.63983	29.6695		3.73334	173.879
5.5	3.71		0.5196	2.388		3.64901	32.3631		3.73414	180.201
5.7	3.7119		0.5381	2.3933		3.65748	35.3243		3.73488	186.37
5.9	3.7131		0.5567	2.3983		3.66525	38.5625		3.73562	192.379
6.1	3.7137		0.5751	2.4032		3.67238	42.0834		3.7363	198.227
6.3	3.7147		0.5936	2.4082		3.67889	45.9778		3.73698	203.908
6.5	3.7168		0.6122	2.4141		3.68482	49.0035		3.73766	209.421
6.7	3.7165		0.6306	2.419		3.69023	52.2124		3.73834	214.763
6.9	3.7184		0.6493	2.4243		3.69513	56.8304		3.73908	219.931
7.1	3.7193		0.6678	2.4293		3.69958	61.6915		3.73984	224.923
7.3	3.7212		0.6863	2.4345		3.70361	66.7762		3.74052	229.739
7.5	3.7221		0.7049	2.4401		3.70726	72.0633		3.7412	234.377
7.7	3.724		0.7234	2.4451		3.71057	77.5299		3.74188	238.836
7.9	3.7243		0.7419	2.4494		3.71356	83.1524		3.74258	243.118
8.1	3.7267		0.7604	2.4556		3.71628	88.9072		3.7432	247.221
8.3	3.7274		0.7788	2.4603		3.71875	94.7712		3.74382	251.148
8.5	3.7277		0.7973	2.4652		3.721	100.722		3.74444	254.898
8.7	3.7295		0.8158	2.4708		3.72306	106.738		3.74506	258.474
8.9	3.7305		0.8343	2.4758		3.72495	112.799		3.7456	261.878
9.1	3.7317		0.8527	2.481		3.72668	118.884		3.74622	265.111
9.3	3.7323		0.8713	2.4857		3.72829	124.976		3.74678	268.178
9.5	3.7323		0.8898	2.4906		3.72979	131.054		3.74734	271.08
9.6	3.7342		0.9082	2.4962		3.7312	137.102		3.7479	273.82
9.8	3.7342		0.9269	2.5006		3.73252	143.099		3.74839	276.404
10	3.7351		0.9454	2.5055		3.73377	149.026		3.74886	278.834
10.2	3.7364		0.964	2.5108		3.73496	154.865		3.74938	281.115
10.4	3.737		0.9824	2.5158		3.7361	160.595		3.7499	283.251
10.6	3.7379		1.001	2.521		3.7372	166.195		3.75041	285.246
10.8	3.7398		1.0195	2.526		3.73826	171.643		3.75099	287.106
11	3.7407		1.038	2.53		3.73929	176.92		3.75156	288.835
11.2	3.7416		1.0566	2.5353		3.7403	182.005		3.75213	290.438
11.4	3.7426		1.0751	2.5396		3.74128	186.877		3.7527	291.921
11.6	3.7426		1.0936	2.5446		3.74225	191.518		3.75326	293.288
11.8	3.7435		1.1122	2.5499		3.74319	195.913		3.75382	294.544
12	3.7453		1.1306	2.5539		3.74413	200.048		3.75438	295.695
12.2	3.7463		1.1491	2.5592		3.74505	203.914		3.75494	296.746
12.4	3.7472		1.1677	2.5635		3.74596	207.507		3.7555	297.701
12.6	3.7481		1.1863	2.5685		3.74686	211.975		3.75605	298.567
12.8	3.7481		1.2048	2.5734		3.74776	216.173		3.7566	299.348
13	3.7494		1.2233	2.5775		3.74864	218.96		3.75716	300.049
13.2	3.7509		1.2418	2.5818		3.74952	221.499		3.75771	300.675
13.4	3.7509		1.2604	2.5868		3.75039	223.804		3.75826	301.23
13.6	3.7519		1.2788	2.5914		3.75126	223.927		3.7588	301.719
13.8	3.7528		1.2976	2.5957		3.75212	223.853		3.75935	302.146
14	3.7537		1.3162	2.6007		3.75298	225.562		3.7599	302.515
14.2	3.7537		1.3347	2.6044		3.75384	227.11		3.76045	302.831
14.4	3.7547		1.3532	2.6088		3.75469	228.514		3.76099	303.097
14.6	3.7556		1.3719	2.614		3.75553	229.788		3.76154	303.316
14.8	3.7565		1.3905	2.6184		3.75637	230.948		3.76209	303.492
15	3.7574		1.409	2.6227		3.75721	232.006		3.76264	303.629
15.2	3.7587		1.4274	2.6277		3.75805	232.973		3.76319	303.728
15.4	3.7584		1.446	2.6314		3.75888	233.859		3.76373	303.794
15.6	3.7593		1.4646	2.6364		3.75971	234.672		3.76428	303.828
15.8	3.7602		1.4832	2.6407		3.76054	235.418		3.76483	303.833
16	3.7621		1.5017	2.645		3.76137	236.105		3.76538	303.81
16.2	3.763		1.5202	2.6497		3.7622	236.736		3.76593	303.762
16.4	3.763		1.5387	2.6534		3.76302	237.316		3.76649	303.691
16.6	3.7636		1.5573	2.6587		3.76384	237.849		3.76704	303.599
16.7	3.7649		1.5759	2.663		3.76466	238.338		3.76759	303.485
16.9	3.7649		1.5944	2.6671		3.76548	238.787		3.76815	303.353
17.1	3.7658		1.6129	2.6717		3.7663	239.197		3.7687	303.203
17.3	3.7674		1.6316	2.6754		3.76712	239.571		3.76925	303.036
17.5	3.7686		1.6502	2.6804		3.76794	239.911		3.76981	302.852
17.7	3.7686		1.6687	2.6847		3.76875	240.22		3.77036	302.653
17.9	3.7692		1.6872	2.6888		3.76957	240.499		3.77092	302.44
18.1	3.7702		1.7059	2.6934		3.77038	240.749		3.77147	302.212
18.3	3.7705		1.7244	2.6968		3.7712	240.973		3.77203	301.97
18.5	3.7723		1.7429	2.7015		3.77201	241.172		3.77259	301.716
18.7	3.7729		1.7614	2.7058		3.77283	241.347		3.77314	301.448
18.9	3.7742		1.7798	2.7098		3.77364	241.499		3.7737	301.167
19.1	3.7742		1.7984	2.7145		3.77445	241.63		3.77425	300.874
19.3	3.7751		1.8169	2.7185		3.77526	241.74		3.77481	300.569
19.5	3.776		1.8356	2.7219		3.77607	241.83		3.77537	300.251
19.7	3.7782		1.8541	2.7266		3.77689	243.866		3.77593	299.922
19.9	3.7788		1.8727	2.7306		3.7777	245.883		3.77649	299.58
20.1	3.7788		1.8912	2.7346		3.77851	243.942		3.77704	299.227
20.3	3.7801		1.9099	2.739		3.77932	241.984		3.7776	298.863
20.5	3.7804		1.9284	2.7424		3.78013	241.985		3.77816	298.487
20.7	3.7807		1.9472	2.7464		3.78094	241.969		3.77873	298.099
20.9	3.7816		1.9658	2.7511		3.78175	241.937		3.77929	297.701
21.1	3.7816		1.9844	2.7548		3.78257	241.888		3.77985	297.291
21.3	3.7826		2.0029	2.7591		3.78338	241.823		3.78041	296.871
21.5	3.7835		2.0214	2.7628		3.78419	241.742		3.78098	296.44
21.7	3.7844		2.0399	2.7666		3.785	241.644		3.78154	295.998
21.9	3.7853		2.0587	2.7712		3.78581	241.531		3.78211	295.547
22.1	3.7869		2.0771	2.7749		3.78663	241.402		3.78267	295.085
22.3	3.7881		2.0957	2.7793		3.78744	241.256		3.78324	294.614
22.5	3.7884		2.1142	2.783		3.78825	241.095		3.78381	294.133
22.7	3.7891		2.1326	2.7864		3.78907	240.918		3.78438	293.644
22.9	3.79		2.1511	2.7911		3.78988	240.725		3.78495	293.146
23.1	3.7906		2.1697	2.7948		3.7907	240.517		3.78552	292.639
23.2	3.7909		2.1882	2.7982		3.79151	240.294		3.78609	292.125
23.4	3.7922		2.2067	2.8025		3.79233	240.056		3.78667	291.603
23.6	3.7937		2.2252	2.8056		3.79315	239.803		3.78724	291.074
23.8	3.7943		2.2439	2.8097		3.79397	239.537		3.78782	290.539
24	3.7946		2.2624	2.8137		3.79479	239.257		3.7884	289.997
24.2	3.7956		2.2808	2.8174		3.79561	238.964		3.78898	289.449
24.4	3.7956		2.2996	2.8208		3.79643	238.66		3.78956	288.895
24.6	3.7971		2.3181	2.8252		3.79725	238.344		3.79014	288.337
24.8	3.7981		2.3366	2.8283		3.79808	238.017		3.79073	287.773
25	3.799		2.3551	2.8326		3.7989	237.68		3.79131	287.206
25.2	3.7999		2.3737	2.8366		3.79973	237.334		3.7919	286.634
25.4	3.8008		2.3922	2.8404		3.80056	236.98		3.79249	286.059
25.6	3.8012		2.4106	2.8447		3.80139	236.619		3.79308	285.481
25.8	3.8018		2.4292	2.8478		3.80222	236.251		3.79367	284.9
26	3.8024		2.4477	2.8521		3.80305	235.878		3.79426	284.316
26.2	3.8033		2.4665	2.8559		3.80388	237.476		3.79486	283.729
26.4	3.8049		2.485	2.8599		3.80472	239.07		3.79545	283.141
26.6	3.8049		2.5036	2.8642		3.80556	236.809		3.79605	282.55
26.8	3.8058		2.5221	2.8673		3.8064	234.546		3.79665	281.958
27	3.8064		2.5406	2.8717		3.80724	234.156		3.79725	281.364
27.2	3.8077		2.5591	2.8757		3.80808	233.765		3.79785	280.768
27.4	3.8095		2.5776	2.8797		3.80892	233.373		3.79846	280.171
27.6	3.8101		2.5961	2.8841		3.80976	232.981		3.79906	279.572
27.8	3.8105		2.6148	2.8875		3.81061	232.588		3.79966	278.972
28	3.8111		2.6335	2.8915		3.81146	232.196		3.80027	278.37
28.2	3.8123		2.6521	2.8958		3.81231	231.804		3.80088	277.766
28.4	3.8129		2.6707	2.8999		3.81316	231.413		3.80149	277.161
28.6	3.8136		2.6894	2.9045		3.81401	231.022		3.80209	276.554
28.8	3.8142		2.7081	2.9082		3.81486	230.631		3.8027	275.945
29	3.8154		2.7267	2.912		3.81572	230.239		3.80332	275.334
29.2	3.816		2.7454	2.9154		3.81657	229.848		3.80393	274.721
29.4	3.817		2.764	2.92		3.81743	229.455		3.80454	274.106
29.6	3.8176		2.7826	2.9241		3.81829	229.062		3.80515	273.488
29.7	3.8188		2.8014	2.9278		3.81915	228.666		3.80577	272.867
29.9	3.8207		2.8199	2.9321		3.82001	228.269		3.80638	272.243
30.1	3.8216		2.8384	2.9355		3.82087	227.868		3.807	271.617
30.3	3.8222		2.8569	2.9399		3.82174	227.464		3.80762	270.987
30.5	3.8235		2.8754	2.9439		3.8226	227.055		3.80824	270.354
30.7	3.8235		2.8939	2.9479		3.82347	226.641		3.80886	269.718
30.9	3.8244		2.9125	2.9523		3.82434	226.222		3.80948	269.078
31.1	3.825		2.931	2.9554		3.82521	225.796		3.81011	268.435
31.3	3.8263		2.9496	2.9597		3.82608	225.363		3.81073	267.787
31.5	3.8263		2.9681	2.9637		3.82695	224.923		3.81136	267.136
31.7	3.8278		2.9865	2.9675		3.82782	224.474		3.81199	266.481
31.9	3.8291		3.005	2.9721		3.8287	224.016		3.81262	265.823
32.1	3.83		3.0236	2.9752		3.82957	223.55		3.81325	265.16
32.3	3.83		3.0422	2.9792		3.83045	223.073		3.81389	264.494
32.5	3.8309		3.0607	2.9833		3.83133	222.587		3.81452	263.824
32.7	3.8315		3.0794	2.9873		3.83222	223.965		3.81516	263.15
32.9	3.8328		3.0979	2.991		3.8331	225.333		3.8158	262.473
33.1	3.8334		3.1165	2.9954		3.83399	223.076		3.81644	261.792
33.3	3.8346		3.1351	2.9985		3.83487	220.807		3.81708	261.108
33.5	3.8349		3.1535	3.0022		3.83576	220.267		3.81772	260.421
33.7	3.8356		3.1721	3.0065		3.83666	219.716		3.81837	259.732
33.9	3.8368		3.1906	3.0099		3.83755	219.154		3.81902	259.039
34.1	3.8377		3.209	3.0146		3.83845	218.582		3.81967	258.345
34.3	3.8393		3.2275	3.018		3.83935	218		3.82032	257.648
34.5	3.8408		3.2461	3.0214		3.84025	217.409		3.82097	256.949
34.7	3.8411		3.2646	3.0257		3.84116	216.808		3.82163	256.249
34.9	3.8421		3.2832	3.0295		3.84207	216.198		3.82229	255.547
35.1	3.8421		3.3017	3.0335		3.84298	215.581		3.82295	254.845
35.3	3.8436		3.3202	3.0369		3.84389	214.957		3.82361	254.141
35.5	3.8452		3.3388	3.0403		3.8448	214.326		3.82428	253.437
35.7	3.8458		3.3572	3.0447		3.84572	213.689		3.82494	252.733
35.9	3.8458		3.3759	3.0481		3.84664	213.048		3.82561	252.029
36.1	3.8467		3.3943	3.0518		3.84757	212.403		3.82629	251.325
36.2	3.8477		3.4129	3.0552		3.8485	211.755		3.82696	250.621
36.4	3.8495		3.4315	3.0592		3.84943	211.105		3.82763	249.919
36.6	3.8508		3.45	3.0629		3.85036	210.455		3.82831	249.218
36.8	3.8508		3.4685	3.0667		3.8513	209.805		3.82899	248.518
37	3.8514		3.487	3.0704		3.85224	209.157		3.82967	247.819
37.2	3.8523		3.5056	3.0738		3.85318	208.512		3.83035	247.122
37.4	3.8532		3.5241	3.0772		3.85412	207.87		3.83104	246.428
37.6	3.8557		3.5428	3.0812		3.85507	207.234		3.83172	245.735
37.8	3.8557		3.5613	3.085		3.85602	206.604		3.83241	245.045
38	3.8566		3.5798	3.0884		3.85698	205.982		3.8331	244.357
38.2	3.8579		3.5983	3.0918		3.85794	205.368		3.83379	243.672
38.4	3.8588		3.6168	3.0955		3.8589	204.764		3.83448	242.99
38.6	3.8601		3.6353	3.0989		3.85986	204.171		3.83518	242.311
38.8	3.8607		3.654	3.1032		3.86083	203.589		3.83588	241.635
39	3.8613		3.6726	3.1063		3.8618	203.021		3.83658	240.963
39.2	3.8625		3.6911	3.1098		3.86277	204.206		3.83728	240.293
39.4	3.8632		3.7097	3.1132		3.86375	205.406		3.83798	239.628
39.6	3.8647		3.7282	3.1166		3.86472	204.882		3.83869	238.966
39.8	3.8663		3.7467	3.12		3.86571	202.777		3.8394	238.308
40	3.8663		3.7654	3.1237		3.86669	200.689		3.84011	237.653
40.2	3.8663		3.7838	3.1271		3.86768	200.216		3.84082	237.003
40.4	3.8672		3.8023	3.1305		3.86866	199.761		3.84153	236.357
40.6	3.869		3.821	3.1339		3.86965	199.324		3.84225	235.715
40.8	3.87		3.8395	3.137		3.87065	198.906		3.84296	235.077
41	3.8709		3.858	3.1408		3.87164	198.506		3.84368	234.443
41.2	3.8712		3.8764	3.1442		3.87264	198.123		3.8444	233.814
41.4	3.8731		3.8951	3.1479		3.87364	197.759		3.84513	233.19
41.6	3.8746		3.9136	3.151		3.87464	197.412		3.84585	232.569
41.8	3.8762		3.9321	3.1544		3.87564	197.081		3.84658	231.954
42	3.8765		3.9506	3.1575		3.87665	196.767		3.84731	231.343
42.2	3.8768		3.9691	3.1612		3.87765	196.467		3.84804	230.737
42.4	3.8783		3.9877	3.1643		3.87866	196.182		3.84877	230.136
42.6	3.8802		4.0063	3.1677		3.87967	195.909		3.84951	229.54
42.8	3.8811		4.0249	3.1711		3.88068	195.648		3.85024	228.948
42.9	3.8821		4.0434	3.1746		3.88169	195.398		3.85098	228.362
43.1	3.883		4.0619	3.1783		3.8827	195.156		3.85173	227.78
43.3	3.8836		4.0804	3.1817		3.88371	194.921		3.85247	227.204
43.5	3.8852		4.0989	3.1848		3.88472	194.693		3.85322	226.633
43.7	3.8867		4.1174	3.1882		3.88573	194.469		3.85397	226.066
43.9	3.8873		4.1359	3.1916		3.88674	194.247		3.85472	225.505
44.1	3.8876		4.1545	3.1947		3.88776	194.027		3.85547	224.949
44.3	3.8886		4.1731	3.1984		3.88877	193.806		3.85622	224.398
44.5	3.8895		4.1916	3.2015		3.88979	193.584		3.85698	223.853
44.7	3.892		4.2103	3.2049		3.8908	193.358		3.85773	223.312
44.9	3.8923		4.229	3.208		3.89182	193.129		3.85849	222.777
45.1	3.8929		4.2475	3.2111		3.89283	192.893		3.85925	222.246
45.3	3.8942		4.2659	3.2152		3.89385	192.651		3.86001	221.721
45.5	3.8951		4.2844	3.2183		3.89487	190.863		3.86077	221.2
45.7	3.8969		4.3031	3.2214		3.89589	189.068		3.86154	220.685
45.9	3.8969		4.3218	3.2245		3.89691	190.398		3.86231	220.175
46.1	3.8969		4.3404	3.2276		3.89793	191.718		3.86307	219.669
46.3	3.8982		4.3591	3.231		3.89895	191.431		3.86384	219.169
46.5	3.9		4.3776	3.2344		3.89998	191.134		3.86461	218.673
46.7	3.9013		4.3961	3.2375		3.90101	190.826		3.86539	218.182
46.9	3.901		4.4146	3.2409		3.90203	190.509		3.86616	217.696
47.1	3.9019		4.4333	3.2437		3.90306	190.182		3.86694	217.215
47.3	3.9028		4.4518	3.2474		3.9041	189.846		3.86772	216.738
47.5	3.9044		4.4705	3.2505		3.90513	189.501		3.8685	216.266
47.7	3.9053		4.4889	3.2536		3.90617	189.149		3.86928	215.799
47.9	3.9066		4.5075	3.2567		3.90721	188.789		3.87006	215.337
48.1	3.9078		4.526	3.2598		3.90825	188.425		3.87085	214.879
48.3	3.9081		4.5444	3.2635		3.90929	188.055		3.87164	214.426
48.5	3.909		4.5629	3.2666		3.91034	187.683		3.87242	213.977
48.6	3.9115		4.5815	3.2691		3.91139	187.308		3.87321	213.533
48.8	3.9118		4.5999	3.2725		3.91244	186.932		3.87401	213.094
49	3.9131		4.6184	3.2756		3.9135	186.558		3.8748	212.66
49.2	3.9146		4.637	3.279		3.91455	186.186		3.87559	212.23
49.4	3.9165		4.6554	3.2824		3.91561	185.817		3.87639	211.805
49.6	3.9174		4.6739	3.2852		3.91667	185.453		3.87719	211.385
49.8	3.9177		4.6924	3.2883		3.91774	185.096		3.87799	210.97
50	3.9183		4.7111	3.2911		3.91881	184.747		3.87879	210.559
50.2	3.9193		4.7296	3.2942		3.91988	184.407		3.87959	210.154
50.4	3.9211		4.7481	3.2976		3.92095	184.078		3.8804	209.754
50.6	3.9221		4.7665	3.3004		3.92202	183.759		3.8812	209.359
50.8	3.923		4.785	3.3032		3.9231	183.454		3.88201	208.969
51	3.9239		4.8035	3.3066		3.92417	183.162		3.88282	208.585
51.2	3.9249		4.822	3.3097		3.92525	182.884		3.88363	208.206
51.4	3.9267		4.8408	3.3125		3.92633	182.622		3.88445	207.833
51.6	3.9267		4.8594	3.3159		3.92741	183.912		3.88526	207.465
51.8	3.9276		4.8779	3.3187		3.9285	183.741		3.88608	207.104
52	3.9292		4.8964	3.3221		3.92958	182.049		3.8869	206.748
52.2	3.9311		4.9151	3.3249		3.93067	181.851		3.88772	206.399
52.4	3.9326		4.9337	3.3277		3.93176	181.67		3.88854	206.056
52.6	3.9326		4.9522	3.3305		3.93285	181.506		3.88936	205.719
52.8	3.9332		4.9707	3.3339		3.93393	181.359		3.89018	205.389
53	3.9345		4.9893	3.3367		3.93502	181.229		3.89101	205.065
53.2	3.9351		5.0077	3.3395		3.93612	181.114		3.89183	204.748
53.4	3.9379		5.0262	3.3429		3.93721	181.016		3.89266	204.439
53.6	3.9379		5.0449	3.3457		3.9383	180.933		3.89349	204.136
53.8	3.9388		5.0633	3.3485		3.93939	180.865		3.89432	203.84
54	3.9407		5.0819	3.3516		3.94048	180.811		3.89515	203.552
54.2	3.9422		5.1004	3.3547		3.94157	180.771		3.89598	203.271
54.4	3.9435		5.1189	3.3578		3.94267	180.744		3.89682	202.998
54.6	3.9435		5.1374	3.3606		3.94376	180.729		3.89766	202.732
54.8	3.9438		5.1559	3.363		3.94485	180.726		3.89849	202.475
54.9	3.9466		5.1744	3.3665		3.94594	180.733		3.89933	202.224
55.1	3.9475		5.193	3.3689		3.94703	180.751		3.90017	201.982
55.3	3.9484		5.2114	3.372		3.94812	180.778		3.90101	201.748
55.5	3.949		5.23	3.3754		3.94921	180.813		3.90185	201.521
55.7	3.95		5.2486	3.3779		3.9503	180.856		3.90269	201.303
55.9	3.9524		5.267	3.381		3.95139	180.906		3.90354	201.092
56.1	3.9528		5.2855	3.3838		3.95248	180.963		3.90438	200.89
56.3	3.9534		5.3041	3.3866		3.95357	181.024		3.90523	200.695
56.5	3.9546		5.3227	3.3897		3.95466	181.091		3.90607	200.509
56.7	3.9559		5.3412	3.3925		3.95574	181.163		3.90692	200.33
56.9	3.9574		5.3598	3.3956		3.95683	181.238		3.90776	200.16
57.1	3.9593		5.3783	3.3984		3.95792	181.316		3.90861	199.997
57.3	3.959		5.3968	3.4012		3.959	181.397		3.90946	199.841
57.5	3.9602		5.4154	3.4037		3.96009	181.481		3.91031	199.694
57.7	3.9611		5.4339	3.4071		3.96117	181.566		3.91116	199.553
57.9	3.9621		5.4525	3.4092		3.96225	181.632		3.91201	199.421
58.1	3.9636		5.4711	3.412		3.96334	181.698		3.91286	199.295
58.3	3.9645		5.4899	3.4154		3.96442	181.788		3.91371	199.176
58.5	3.9648		5.5084	3.4182		3.9655	181.879		3.91457	199.064
58.7	3.9664		5.527	3.4213		3.96658	181.971		3.91542	198.959
58.9	3.9679		5.5455	3.4238		3.96766	182.063		3.91627	198.859
59.1	3.9686		5.564	3.4263		3.96874	182.157		3.91712	198.767
59.3	3.9695		5.5825	3.4294		3.96982	182.251		3.91798	198.68
59.5	3.9707		5.6009	3.4322		3.9709	182.345		3.91883	198.598
59.7	3.972		5.6194	3.435		3.97198	182.441		3.91968	198.522
59.9	3.9723		5.638	3.4384		3.97306	182.537		3.92053	198.451
60.1	3.9732		5.6564	3.4406		3.97414	182.634		3.92139	198.385
60.3	3.9754		5.675	3.4437		3.97521	182.732		3.92224	198.324
60.5	3.9769		5.6935	3.4464		3.97629	182.831		3.92309	198.267
60.7	3.9779		5.7119	3.4492		3.97737	182.932		3.92394	198.214
60.9	3.9788		5.7305	3.4523		3.97844	183.033		3.92479	198.164
61	3.9788		5.7492	3.4551		3.97952	183.136		3.92565	198.118
61.2	3.9807		5.7677	3.4573		3.98059	183.24		3.9265	198.075
61.4	3.9822		5.7862	3.4607		3.98167	183.346		3.92735	198.035
61.6	3.9831		5.8047	3.4632		3.98274	183.453		3.9282	197.998
61.8	3.9844		5.8233	3.466		3.98381	183.562		3.92905	197.963
62	3.9844		5.8418	3.4691		3.98489	183.672		3.9299	197.929
62.2	3.9856		5.8604	3.4712		3.98596	183.783		3.93075	197.898
62.4	3.9875		5.8791	3.4743		3.98703	183.896		3.9316	197.868
62.6	3.9884		5.8978	3.4771		3.9881	184.01		3.93245	197.839
62.8	3.99		5.9164	3.4796		3.98917	184.125		3.93331	197.811
63	3.9903		5.935	3.483		3.99024	184.24		3.93416	197.783
63.2	3.9918		5.9535	3.4855		3.99131	184.356		3.93501	197.757
63.4	3.9934		5.9721	3.4886		3.99237	184.472		3.93586	197.73
63.6	3.9931		5.9908	3.4911		3.99344	184.588		3.93671	197.704
63.8	3.994		6.0093	3.4939		3.99451	184.703		3.93756	197.678
64	3.9955		6.0279	3.497		3.99557	186.317		3.93841	197.651
64.2	3.9965		6.0464	3.4998		3.99664	187.929		3.93926	197.624
64.4	3.9977		6.065	3.5019		3.9977	186.51		3.94011	197.597
64.6	3.9989		6.0836	3.5053		3.99876	185.089		3.94096	197.569
64.8	3.9993		6.102	3.5081		3.99982	185.194		3.94181	197.54
65	4.0005		6.1205	3.5106		4.00089	185.294		3.94266	197.51
65.2	4.0027		6.1391	3.5137		4.00195	185.39		3.94351	197.48
65.4	4.0033		6.1575	3.5162		4.00301	185.481		3.94436	197.448
65.6	4.0039		6.1761	3.5193		4.00406	185.566		3.94521	197.416
65.8	4.0048		6.1946	3.5218		4.00512	185.645		3.94606	197.382
66	4.0067		6.213	3.5243		4.00618	185.717		3.94691	197.348
66.2	4.0073		6.2317	3.528		4.00724	185.781		3.94777	197.312
66.4	4.0086		6.2501	3.5301		4.0083	185.838		3.94862	197.275
66.6	4.0095		6.2687	3.5332		4.00935	185.885		3.94947	197.237
66.8	4.0104		6.2872	3.5357		4.01041	185.924		3.95032	197.198
67	4.0113		6.3056	3.5385		4.01146	185.953		3.95117	197.157
67.2	4.0123		6.3242	3.5413		4.01252	185.972		3.95203	197.116
67.4	4.0135		6.3427	3.5444		4.01357	185.981		3.95288	197.073
67.5	4.0148		6.3611	3.5466		4.01463	185.979		3.95373	197.03
67.7	4.016		6.3798	3.55		4.01569	185.966		3.95459	196.985
67.9	4.0169		6.3983	3.5528		4.01674	185.942		3.95544	196.94
68.1	4.0185		6.4169	3.5553		4.0178	185.906		3.9563	196.893
68.3	4.0188		6.4354	3.5584		4.01885	185.86		3.95715	196.846
68.5	4.0197		6.454	3.5605		4.01991	185.802		3.95801	196.798
68.7	4.0206		6.4726	3.5636		4.02096	185.734		3.95886	196.748
68.9	4.0228		6.491	3.5664		4.02202	185.654		3.95972	196.698
69.1	4.0234		6.5097	3.5689		4.02308	185.564		3.96058	196.647
69.3	4.0244		6.5282	3.5723		4.02413	185.463		3.96143	196.596
69.5	4.0247		6.5468	3.5745		4.02519	185.353		3.96229	196.543
69.7	4.0259		6.5655	3.5773		4.02625	185.234		3.96314	196.49
69.9	4.0265		6.584	3.5801		4.02731	185.105		3.964	196.436
70.1	4.0278		6.6024	3.5828		4.02837	184.968		3.96486	196.381
70.3	4.0293		6.6209	3.5856		4.02943	183.333		3.96571	196.326
70.5	4.0299		6.6396	3.5881		4.0305	183.219		3.96657	196.27
70.7	4.0315		6.6581	3.5903		4.03156	184.59		3.96743	196.213
70.9	4.0327		6.6768	3.5937		4.03263	184.427		3.96829	196.155
71.1	4.0337		6.6953	3.5962		4.03369	184.26		3.96915	196.096
71.3	4.0352		6.7138	3.5987		4.03476	184.089		3.97	196.037
71.5	4.0355		6.7324	3.6015		4.03583	183.915		3.97086	195.976
71.7	4.0361		6.7509	3.6036		4.0369	183.739		3.97172	195.915
71.9	4.0374		6.7695	3.6064		4.03797	183.562		3.97258	195.853
72.1	4.0392		6.788	3.6086		4.03904	183.384		3.97344	195.79
72.3	4.0396		6.8066	3.6111		4.04012	183.206		3.9743	195.725
72.5	4.0402		6.8252	3.6139		4.04119	183.03		3.97516	195.66
72.7	4.0427		6.8438	3.6163		4.04227	182.854		3.97602	195.594
72.9	4.0433		6.8622	3.6185		4.04335	182.681		3.97688	195.526
73.1	4.0448		6.8807	3.621		4.04443	182.511		3.97774	195.458
73.3	4.0448		6.8992	3.6232		4.04551	182.343		3.9786	195.388
73.4	4.0464		6.9176	3.6253		4.04659	182.179		3.97946	195.317
73.6	4.0479		6.9363	3.6278		4.04767	182.019		3.98032	195.244
73.8	4.0485		6.9548	3.63		4.04876	181.863		3.98118	195.17
74	4.0492		6.9734	3.6321		4.04984	181.711		3.98204	195.095
74.2	4.0504		6.9919	3.6343		4.05093	181.563		3.9829	195.018
74.4	4.0516		7.0103	3.6362		4.05201	181.419		3.98376	194.939
74.6	4.0529		7.0291	3.6387		4.0531	181.279		3.98462	194.86
74.8	4.0544		7.0475	3.6405		4.05419	181.142		3.98548	194.778
75	4.0551		7.0662	3.6424		4.05527	181.009		3.98635	194.695
75.2	4.0578		7.0847	3.6442		4.05636	180.878		3.98721	194.61
75.4	4.0578		7.1034	3.6461		4.05745	180.75		3.98807	194.524
75.6	4.0585		7.1219	3.648		4.05854	180.624		3.98894	194.435
75.8	4.0597		7.1405	3.6498		4.05963	180.499		3.9898	194.345
76	4.0606		7.1589	3.6514		4.06072	178.91		3.99067	194.253
76.2	4.0616		7.1774	3.6529		4.06181	177.322		3.99153	194.159
76.4	4.0631		7.1961	3.6545		4.06291	178.688		3.9924	194.064
76.6	4.0637		7.2146	3.656		4.064	180.052		3.99326	193.966
76.8	4.0656		7.2331	3.6579		4.06509	179.922		3.99413	193.867
77	4.0668		7.2516	3.6594		4.06618	179.789		3.995	193.765
77.2	4.0672		7.27	3.661		4.06728	179.652		3.99586	193.662
77.4	4.0675		7.2885	3.6622		4.06837	179.51		3.99673	193.556
77.6	4.0693		7.3072	3.6635		4.06947	179.363		3.9976	193.448
77.8	4.0709		7.3257	3.665		4.07056	179.21		3.99847	193.339
78	4.0724		7.3443	3.6659		4.07166	179.051		3.99934	193.227
78.2	4.0727		7.3628	3.6672		4.07275	178.884		4.00021	193.112
78.4	4.074		7.3814	3.6684		4.07385	178.71		4.00108	192.996
78.6	4.0749		7.4001	3.6693		4.07495	178.528		4.00195	192.877
78.8	4.0761		7.4187	3.6703		4.07605	178.338		4.00282	192.756
79	4.0765		7.4372	3.6715		4.07715	178.14		4.00369	192.633
79.1	4.0774		7.4558	3.6724		4.07825	177.932		4.00457	192.507
79.3	4.0792		7.4745	3.6734		4.07936	177.716		4.00544	192.378
79.5	4.0802		7.4929	3.6743		4.08046	177.492		4.00631	192.248
79.7	4.0814		7.5114	3.6752		4.08157	177.259		4.00719	192.114
79.9	4.0823		7.53	3.6762		4.08268	177.017		4.00806	191.978
80.1	4.0827		7.5485	3.6771		4.08379	176.768		4.00894	191.839
80.3	4.0842		7.5671	3.6777		4.0849	176.511		4.00981	191.697
80.5	4.0858		7.5856	3.6786		4.08601	176.246		4.01069	191.552
80.7	4.087		7.604	3.6793		4.08713	175.975		4.01156	191.405
80.9	4.0882		7.6227	3.6802		4.08824	175.698		4.01244	191.254
81.1	4.0885		7.6413	3.6808		4.08936	175.415		4.01332	191.101
81.3	4.091		7.66	3.6817		4.09048	175.127		4.0142	190.944
81.5	4.092		7.6785	3.6824		4.09161	174.835		4.01508	190.785
81.7	4.0923		7.6971	3.683		4.09273	174.539		4.01596	190.621
81.9	4.0944		7.7155	3.6836		4.09386	174.24		4.01684	190.455
82.1	4.0957		7.7342	3.6842		4.09499	175.403		4.01772	190.286
82.3	4.096		7.7526	3.6848		4.09612	176.564		4.0186	190.113
82.5	4.0969		7.7712	3.6852		4.09725	174.877		4.01948	189.936
82.7	4.0975		7.7897	3.6858		4.09839	173.191		4.02036	189.756
82.9	4.0991		7.8081	3.6864		4.09953	172.889		4.02125	189.573
83.1	4.1003		7.8266	3.687		4.10067	172.588		4.02213	189.386
83.3	4.1009		7.8451	3.6873		4.10181	172.29		4.02302	189.195
83.5	4.1022		7.8636	3.6879		4.10296	171.994		4.0239	189.001
83.7	4.1034		7.8821	3.6886		4.1041	171.701		4.02479	188.804
83.9	4.1047		7.9006	3.6889		4.10525	171.411		4.02568	188.602
84.1	4.1062		7.9191	3.6892		4.1064	171.125		4.02656	188.397
84.3	4.1068		7.9375	3.6898		4.10756	170.844		4.02745	188.189
84.5	4.1081		7.9561	3.6901		4.10871	170.566		4.02834	187.977
84.7	4.109		7.9747	3.6907		4.10987	170.293		4.02923	187.762
84.9	4.1115		7.9932	3.691		4.11103	170.024		4.03013	187.543
85.1	4.1127		8.0118	3.6914		4.11219	169.76		4.03102	187.32
85.3	4.1137		8.0303	3.6917		4.11335	169.5		4.03191	187.094
85.5	4.1146		8.0488	3.6923		4.11451	169.245		4.03281	186.865
85.6	4.1155		8.0672	3.6926		4.11568	168.993		4.03371	186.633
85.8	4.1174		8.0857	3.6929		4.11684	168.744		4.0346	186.397
86	4.118		8.1042	3.6932		4.11801	168.499		4.0355	186.159
86.2	4.1189		8.1227	3.6938		4.11918	168.257		4.0364	185.917
86.4	4.1202		8.1414	3.6941		4.12035	168.017		4.03731	185.673
86.6	4.122		8.1599	3.6945		4.12153	167.779		4.03821	185.426
86.8	4.122		8.1786	3.6948		4.1227	167.542		4.03911	185.176
87	4.123		8.1971	3.6951		4.12388	167.305		4.04002	184.924
87.2	4.1248		8.2157	3.6954		4.12505	167.069		4.04093	184.669
87.4	4.1261		8.2342	3.6957		4.12623	166.832		4.04184	184.412
87.6	4.127		8.2528	3.696		4.12741	166.594		4.04275	184.152
87.8	4.1285		8.2714	3.6963		4.12859	166.355		4.04366	183.891
88	4.1298		8.2899	3.6966		4.12977	166.113		4.04458	183.628
88.2	4.1319		8.3084	3.6969		4.13096	165.868		4.04549	183.363
88.4	4.1326		8.3269	3.6972		4.13214	165.62		4.04641	183.096
88.6	4.1341		8.3454	3.6976		4.13333	166.753		4.04732	182.828
88.8	4.1344		8.3639	3.6979		4.13452	167.881		4.04824	182.558
89	4.135		8.3824	3.6982		4.13571	166.306		4.04916	182.287
89.2	4.136		8.401	3.6985		4.1369	164.726		4.05009	182.015
89.4	4.1378		8.4196	3.6988		4.13809	164.455		4.05101	181.741
89.6	4.1391		8.4383	3.6991		4.13929	164.179		4.05194	181.467
89.8	4.1403		8.4568	3.6991		4.14049	163.897		4.05286	181.192
90	4.1412		8.4754	3.6997		4.14169	163.61		4.05379	180.915
90.2	4.1425		8.494	3.6997		4.14289	163.317		4.05473	180.638
90.4	4.144		8.5125	3.7		4.14409	163.018		4.05566	180.361
90.6	4.1443		8.5311	3.7003		4.1453	162.714		4.05659	180.083
90.8	4.1462		8.5496	3.7007		4.14651	162.405		4.05753	179.804
91	4.1478		8.5681	3.701		4.14772	162.09		4.05847	179.525
91.2	4.1487		8.5868	3.701		4.14893	161.77		4.0594	179.245
91.4	4.1502		8.6054	3.7013		4.15015	161.445		4.06034	178.965
91.6	4.1518		8.6239	3.7016		4.15136	161.116		4.06129	178.684
91.8	4.1527		8.6426	3.7019		4.15259	160.783		4.06223	178.403
92	4.1527		8.661	3.7022		4.15381	160.446		4.06317	178.121
92.1	4.1546		8.6795	3.7022		4.15504	160.105		4.06412	177.839
92.3	4.1555		8.698	3.7025		4.15627	159.761		4.06506	177.557
92.5	4.1574		8.7164	3.7028		4.1575	159.415		4.06601	177.274
92.7	4.158		8.735	3.7028		4.15873	159.067		4.06696	176.991
92.9	4.1592		8.7535	3.7031		4.15997	158.717		4.06791	176.707
93.1	4.1595		8.7719	3.7034		4.16121	158.365		4.06886	176.423
93.3	4.1623		8.7904	3.7034		4.16246	158.012		4.06981	176.138
93.5	4.1636		8.8089	3.7041		4.1637	157.658		4.07077	175.853
93.7	4.1648		8.8274	3.7044		4.16495	157.304		4.07172	175.567
93.9	4.1651		8.8458	3.7047		4.16621	156.95		4.07268	175.28
94.1	4.167		8.8645	3.7047		4.16746	156.596		4.07364	174.993
94.3	4.1688		8.8829	3.705		4.16872	156.242		4.0746	174.704
94.5	4.1698		8.9014	3.705		4.16998	155.889		4.07556	174.415
94.7	4.1716		8.9199	3.7053		4.17124	155.536		4.07652	174.125
94.9	4.1729		8.9384	3.7056		4.17251	155.185		4.07748	173.834
95.1	4.1735		8.957	3.7056		4.17378	156.149		4.07845	173.542
95.3	4.1741		8.9755	3.7059		4.17505	157.115		4.07941	173.25
95.5	4.176		8.9941	3.7062		4.17633	156.767		4.08038	172.956
95.7	4.1778		9.0126	3.7062		4.17761	155.201		4.08135	172.661
95.9	4.1788		9.0311	3.7065		4.17889	153.637		4.08232	172.364
96.1	4.1797		9.0495	3.7069		4.18017	153.293		4.08329	172.067
96.3	4.1815		9.068	3.7069		4.18146	152.951		4.08426	171.768
96.5	4.1828		9.0865	3.7072		4.18274	152.61		4.08524	171.468
96.7	4.1837		9.1049	3.7072		4.18404	152.27		4.08622	171.167
96.9	4.185		9.1235	3.7075		4.18533	151.931		4.0872	170.865
97.1	4.1868		9.1421	3.7078		4.18663	151.594		4.08818	170.562
97.3	4.1881		9.1605	3.7078		4.18793	151.258		4.08916	170.257
97.5	4.1893		9.179	3.7081		4.18923	150.923		4.09014	169.951
97.7	4.1899		9.1976	3.7081		4.19054	150.589		4.09113	169.644
97.9	4.1912		9.2162	3.7084		4.19184	150.257		4.09212	169.335
98.1	4.1933		9.2347	3.7087		4.19316	149.925		4.09311	169.025
98.3	4.1936		9.2534	3.7087		4.19447	149.593		4.0941	168.715
98.5	4.1955		9.2719	3.709		4.19579	149.263		4.09509	168.403
98.7	4.1958		9.2904	3.709		4.19711	148.933		4.09609	168.09
98.8	4.1983		9.3089	3.7093		4.19843	148.603		4.09709	167.776
99	4.1992		9.3275	3.7093		4.19976	148.274		4.09809	167.461
99.2	4.2001		9.346	3.7093		4.20108	147.945		4.09909	167.145
99.4	4.2011		9.3645	3.7096		4.20242	147.616		4.10009	166.828
99.6	4.2029		9.383	3.71		4.20375	147.288		4.1011	166.511
99.8	4.2051		9.4016	3.71		4.20509	146.959		4.1021	166.192
100	4.2057		9.4201	3.7103		4.20643	146.63		4.10311	165.874
100.2	4.2076		9.4387	3.7103		4.20777	146.301		4.10413	165.554
100.4	4.2088		9.4572	3.7106		4.20912	145.971		4.10514	165.234
100.6	4.2104		9.4756	3.7106		4.21047	145.641		4.10615	164.914
100.8	4.2113		9.4941	3.7109		4.21182	145.31		4.10717	164.593
101	4.2129		9.5126	3.7109		4.21318	144.979		4.10819	164.271
101.2	4.2147		9.5311	3.7112		4.21453	144.647		4.10921	163.95
101.4	4.2157		9.5495	3.7112		4.21589	144.314		4.11024	163.628
101.6	4.2175		9.5682	3.7115		4.21726	143.98		4.11127	163.307
101.8	4.2197		9.5866	3.7115		4.21863	143.728		4.1123	162.985
102	4.22		9.6051	3.7118		4.22	143.476		4.11333	162.663
102.2	4.2209		9.6236	3.7118		4.22137	143.139		4.11436	162.341
102.4	4.2225		9.6421	3.7118		4.22274	142.8		4.11539	162.02
102.6	4.2243		9.6607	3.7121		4.22412	142.46		4.11643	161.698
102.8	4.2259		9.6794	3.7121		4.22551	142.12		4.11747	161.377
103	4.2262		9.698	3.7124		4.22689	141.778		4.11851	161.056
103.2	4.2277		9.7164	3.7124		4.22828	141.435		4.11955	160.736
103.4	4.2293		9.7352	3.7127		4.22967	141.091		4.1206	160.415
103.6	4.2302		9.7539	3.7127		4.23107	140.747		4.12164	160.095
103.8	4.2324		9.7726	3.7131		4.23247	140.402		4.12269	159.775
104	4.2336		9.7912	3.7131		4.23387	140.056		4.12374	159.456
104.2	4.2339		9.8096	3.7134		4.23528	139.711		4.12479	159.137
104.4	4.2355		9.8281	3.7134		4.23669	139.365		4.12585	158.819
104.6	4.2374		9.8468	3.7134		4.2381	139.02		4.1269	158.501
104.8	4.2389		9.8655	3.7137		4.23952	138.676		4.12796	158.183
104.9	4.2401		9.884	3.714		4.24094	138.332		4.12902	157.866
105.1	4.242		9.9025	3.714		4.24236	137.99		4.13009	157.549
105.3	4.2436		9.921	3.714		4.24379	137.649		4.13115	157.233
105.5	4.2448		9.9397	3.7143		4.24522	137.31		4.13222	156.917
105.7	4.246		9.9582	3.7143		4.24666	136.974		4.13329	156.602
105.9	4.2485		9.9768	3.7143		4.2481	136.64		4.13436	156.287
106.1	4.2491		9.9953	3.7146		4.24954	136.31		4.13543	155.972
106.3	4.2501		10.0137	3.7149		4.25099	135.983		4.13651	155.658
106.5	4.2522		10.0322	3.7149		4.25244	135.66		4.13759	155.344
106.7	4.2525		10.0507	3.7149		4.25389	135.342		4.13867	155.031
106.9	4.2547		10.0694	3.7152		4.25535	135.028		4.13975	154.717
107.1	4.256		10.0879	3.7152		4.25681	134.719		4.14084	154.405
107.3	4.2578		10.1064	3.7155		4.25828	134.415		4.14193	154.092
107.5	4.2597		10.1251	3.7155		4.25974	134.117		4.14302	153.78
107.7	4.2615		10.1436	3.7155		4.26122	132.759		4.14411	153.468
107.9	4.2622		10.1621	3.7158		4.26269	132.542		4.1452	153.157
108.1	4.264		10.1807	3.7158		4.26417	133.398		4.1463	152.846
108.3	4.2659		10.1991	3.7162		4.26565	133.125		4.1474	152.535
108.5	4.2671		10.2177	3.7162		4.26713	132.859		4.1485	152.224
108.7	4.2684		10.2362	3.7162		4.26862	132.6		4.1496	151.914
108.9	4.2699		10.2546	3.7162		4.27011	132.348		4.1507	151.604
109.1	4.2708		10.2731	3.7165		4.2716	132.104		4.15181	151.294
109.3	4.2721		10.2917	3.7168		4.2731	131.866		4.15292	150.984
109.5	4.2746		10.3101	3.7168		4.27459	131.636		4.15403	150.675
109.7	4.2755		10.3287	3.7168		4.27609	131.413		4.15515	150.365
109.9	4.277		10.3472	3.7168		4.27759	131.198		4.15626	150.056
110.1	4.2792		10.3656	3.7171		4.2791	130.99		4.15738	149.747
110.3	4.2811		10.3841	3.7171		4.28061	130.789		4.1585	149.438
110.5	4.282		10.4026	3.7174		4.28211	130.596		4.15962	149.13
110.7	4.2842		10.4212	3.7174		4.28363	130.41		4.16075	148.821
110.8	4.2848		10.4398	3.7174		4.28514	130.232		4.16188	148.513
111	4.2866		10.4583	3.7177		4.28665	130.061		4.16301	148.204
111.2	4.2876		10.4767	3.7177		4.28817	129.898		4.16414	147.896
111.4	4.2885		10.4952	3.718		4.28969	129.742		4.16528	147.587
111.6	4.2919		10.5138	3.718		4.29121	129.594		4.16641	147.279
111.8	4.2932		10.5324	3.718		4.29273	129.454		4.16755	146.971
112	4.2941		10.5509	3.7183		4.29426	129.322		4.1687	146.662
112.2	4.2953		10.5696	3.7183		4.29578	129.197		4.16984	146.353
112.4	4.2969		10.5881	3.7186		4.29731	129.081		4.17099	146.045
112.6	4.2981		10.6067	3.7186		4.29884	128.973		4.17214	145.736
112.8	4.3003		10.6252	3.7186		4.30037	128.873		4.17329	145.426
113	4.3015		10.6436	3.7186		4.3019	128.782		4.17444	145.117
113.2	4.3034		10.6623	3.7189		4.30343	128.701		4.17559	144.807
113.4	4.304		10.681	3.7193		4.30496	128.629		4.17675	144.497
113.6	4.3068		10.6996	3.7193		4.3065	128.566		4.17791	144.187
113.8	4.308		10.7181	3.7193		4.30803	129.58		4.17907	143.876
114	4.309		10.7367	3.7193		4.30957	130.604		4.18024	143.564
114.2	4.3111		10.7551	3.7193		4.3111	129.516		4.1814	143.253
114.4	4.3124		10.7738	3.7196		4.31264	128.439		4.18257	142.94
114.6	4.313		10.7922	3.7196		4.31418	128.432		4.18375	142.627
114.8	4.3164		10.8108	3.7199		4.31572	128.437		4.18492	142.314
115	4.3183		10.8294	3.7199		4.31725	128.455		4.1861	142
115.2	4.3189		10.848	3.7199		4.31879	128.487		4.18728	141.685
115.4	4.3198		10.8665	3.7199		4.32033	128.534		4.18846	141.369
115.6	4.322		10.885	3.7202		4.32187	128.595		4.18964	141.053
115.8	4.3232		10.9035	3.7202		4.3234	128.672		4.19083	140.736
116	4.3251		10.922	3.7205		4.32494	128.765		4.19202	140.418
116.2	4.3276		10.9404	3.7205		4.32648	128.875		4.19322	140.1
116.4	4.3285		10.9589	3.7205		4.32801	129.003		4.19442	139.781
116.6	4.3294		10.9775	3.7205		4.32954	129.149		4.19562	139.461
116.8	4.331		10.996	3.7208		4.33107	129.315		4.19682	139.141
117	4.3328		11.0145	3.7208		4.3326	129.5		4.19802	138.82
117.2	4.3341		11.033	3.7208		4.33413	129.706		4.19923	138.498
117.3	4.3359		11.0514	3.7211		4.33566	129.933		4.20045	138.175
117.5	4.3378		11.07	3.7211		4.33718	130.183		4.20166	137.853
117.7	4.3384		11.0885	3.7211		4.3387	130.455		4.20288	137.529
117.9	4.3397		11.1069	3.7211		4.34022	130.75		4.20409	137.206
118.1	4.3424		11.1254	3.7214		4.34174	131.07		4.20532	136.882
118.3	4.3437		11.1441	3.7214		4.34325	131.415		4.20654	136.558
118.5	4.3452		11.1625	3.7217		4.34476	131.785		4.20777	136.233
118.7	4.3468		11.181	3.7217		4.34626	132.182		4.209	135.909
118.9	4.3477		11.1995	3.7217		4.34776	132.605		4.21023	135.585
119.1	4.349		11.218	3.7217		4.34925	133.055		4.21147	135.261
119.3	4.3514		11.2365	3.722		4.35074	133.533		4.21271	134.937
119.5	4.3533		11.2552	3.722		4.35223	134.04		4.21395	134.614
119.7	4.3548		11.2738	3.7224		4.35371	134.575		4.21519	134.292
119.9	4.3545		11.2923	3.7224		4.35518	135.14		4.21644	133.97
120.1	4.357		11.3107	3.7224		4.35665	135.734		4.2177	133.65
120.3	4.3598		11.3292	3.7224		4.35811	136.199		4.21895	133.33
120.5	4.3601		11.3477	3.7227		4.35957	136.693		4.22021	133.013
120.7	4.362		11.3661	3.7227		4.36101	137.378		4.22148	132.696
120.9	4.3638		11.3847	3.7227		4.36245	138.094		4.22274	132.382
121.1	4.3648		11.4032	3.723		4.36389	138.841		4.22401	132.07
121.3	4.3666		11.4216	3.723		4.36531	139.618		4.22529	131.76
121.5	4.3682		11.4401	3.723		4.36673	140.427		4.22656	131.452
121.7	4.3694		11.4586	3.723		4.36814	141.267		4.22785	131.147
121.9	4.3703		11.4771	3.7233		4.36954	142.138		4.22913	130.846
122.1	4.3722		11.4955	3.7233		4.37093	143.04		4.23041	130.547
122.3	4.3735		11.514	3.7233		4.37231	143.973		4.2317	130.252
122.5	4.3747		11.5326	3.7236		4.37368	144.938		4.233	129.961
122.7	4.3766		11.551	3.7236		4.37505	145.933		4.23429	129.674
122.9	4.3781		11.5695	3.7236		4.3764	146.958		4.23559	129.392
123.1	4.3797		11.5881	3.7236		4.37775	148.014		4.23689	129.114
123.3	4.3806		11.6066	3.7239		4.37908	149.101		4.2382	128.841
123.4	4.3806		11.6251	3.7239		4.38041	150.217		4.2395	128.574
123.6	4.3824		11.6436	3.7239		4.38173	151.364		4.24081	128.312
123.8	4.3846		11.6622	3.7242		4.38303	152.54		4.24213	128.056
124	4.3852		11.6807	3.7242		4.38433	153.745		4.24345	127.806
124.2	4.3865		11.6992	3.7242		4.38561	154.979		4.24477	127.563
124.4	4.388		11.7178	3.7242		4.38689	156.242		4.24609	127.326
124.6	4.3896		11.7363	3.7245		4.38815	157.534		4.24742	127.097
124.8	4.3902		11.7549	3.7245		4.3894	158.854		4.24875	126.875
125	4.3905		11.7734	3.7248		4.39065	160.202		4.25009	126.661
125.2	4.3927		11.7919	3.7248		4.39188	161.577		4.25143	126.455
125.4	4.3955		11.8104	3.7248		4.3931	162.98		4.25277	126.258
125.6	4.3958		11.8289	3.7248		4.39431	164.41		4.25411	126.07
125.8	4.3967		11.8473	3.7248		4.39551	165.866		4.25545	125.89
126	4.3979		11.866	3.7251		4.39671	167.349		4.2568	125.721
126.2	4.4001		11.8845	3.7251		4.39789	167.269		4.25815	125.561
126.4	4.4001		11.9032	3.7251		4.39905	168.432		4.2595	125.411
126.6	4.401		11.9218	3.7255		4.40021	171.208		4.26085	125.272
126.8	4.4029		11.9403	3.7255		4.40136	172.792		4.26221	125.144
127	4.4048		11.9588	3.7255		4.4025	174.401		4.26356	125.027
127.2	4.4048		11.9775	3.7255		4.40363	176.033		4.26492	124.922
127.4	4.4051		11.9959	3.7255		4.40474	177.688		4.26627	124.829
127.6	4.4063		12.0144	3.7258		4.40585	179.366		4.26763	124.749
127.8	4.4076		12.0329	3.7258		4.40695	181.067		4.26899	124.681
128	4.41		12.0514	3.7264		4.40803	182.788		4.27035	124.626
128.2	4.4103		12.0701	3.7264		4.40911	184.531		4.27171	124.585
128.4	4.4113		12.0887	3.7264		4.41017	186.294		4.27308	124.557
128.6	4.4122		12.1073	3.7264		4.41123	188.076		4.27444	124.544
128.8	4.4134		12.1259	3.7264		4.41227	189.876		4.27581	124.545
129	4.4147		12.1445	3.7267		4.41331	191.695		4.27717	124.562
129.2	4.4153		12.1629	3.7267		4.41434	193.531		4.27854	124.594
129.3	4.4159		12.1816	3.7267		4.41535	195.382		4.27991	124.641
129.5	4.4169		12.2001	3.727		4.41636	197.249		4.28127	124.705
129.7	4.4187		12.2187	3.727		4.41735	199.131		4.28264	124.785
129.9	4.4206		12.2372	3.727		4.41834	201.026		4.28401	124.882
130.1	4.4206		12.256	3.727		4.41932	206.426		4.28537	124.997
130.3	4.4209		12.2745	3.7273		4.42029	208.22		4.28674	125.128
130.5	4.4224		12.2933	3.7273		4.42124	210.031		4.2881	125.278
130.7	4.4231		12.3117	3.7273		4.42219	211.858		4.28946	125.446
130.9	4.4243		12.3303	3.7273		4.42313	213.7		4.29082	125.633
131.1	4.4255		12.3488	3.7276		4.42407	215.559		4.29218	125.839
131.3	4.4262		12.3675	3.7276		4.42499	217.433		4.29354	126.064
131.5	4.4262		12.3861	3.7276		4.42591	219.322		4.2949	126.309
131.7	4.4274		12.4048	3.7276		4.42681	221.227		4.29625	126.574
131.9	4.4289		12.4234	3.7279		4.42771	223.147		4.2976	126.859
132.1	4.4308		12.4419	3.7279		4.4286	225.082		4.29895	127.165
132.3	4.4311		12.4604	3.7282		4.42948	227.032		4.30029	127.491
132.5	4.4308		12.4791	3.7282		4.43036	228.997		4.30164	127.839
132.7	4.4314		12.4975	3.7282		4.43122	230.977		4.30298	128.208
132.9	4.4317		12.5161	3.7282		4.43208	232.972		4.30432	128.599
133.1	4.433		12.5346	3.7282		4.43294	234.982		4.30565	129.011
133.3	4.4351		12.5531	3.7282		4.43378	237.006		4.30698	129.446
133.5	4.4358		12.5717	3.7286		4.43462	239.045		4.30831	129.903
133.7	4.4364		12.5901	3.7286		4.43545	241.099		4.30963	130.383
133.9	4.4364		12.6087	3.7286		4.43627	243.168		4.31095	130.885
134.1	4.4373		12.6273	3.7289		4.43709	245.252		4.31227	131.41
134.3	4.4389		12.6459	3.7289		4.4379	247.351		4.31357	131.958
134.5	4.4401		12.6644	3.7289		4.4387	249.465		4.31488	132.529
134.7	4.4407		12.683	3.7289		4.4395	251.594		4.31617	133.123
134.9	4.441		12.7016	3.7289		4.44029	253.738		4.31747	133.741
135.1	4.4407		12.7201	3.7292		4.44108	255.897		4.31875	134.382
135.3	4.442		12.7387	3.7292		4.44185	258.072		4.32003	135.046
135.4	4.4429		12.7571	3.7292		4.44263	260.262		4.3213	135.733
135.6	4.4438		12.7756	3.7292		4.44339	262.468		4.32257	136.444
135.8	4.4457		12.7941	3.7295		4.44415	264.689		4.32382	137.178
136	4.4457		12.8126	3.7295		4.4449	266.926		4.32507	137.936
136.2	4.4457		12.8312	3.7295		4.44565	269.179		4.32632	138.716
136.4	4.4466		12.8498	3.7295		4.44639	271.448		4.32755	139.52
136.6	4.4472		12.8683	3.7298		4.44713	273.733		4.32878	140.347
136.8	4.4485		12.8868	3.7298		4.44785	276.034		4.33	141.196
137	4.45		12.9053	3.7298		4.44858	278.352		4.33122	142.069
137.2	4.451		12.9238	3.7298		4.44929	280.686		4.33242	142.964
137.4	4.4516		12.9423	3.7301		4.45	283.037		4.33362	143.882
137.6	4.4513		12.9608	3.7301		4.45071	285.406		4.33481	144.822
137.8	4.4513		12.9794	3.7301		4.45141	287.791		4.33599	145.784
138	4.4522		12.9979	3.7301		4.4521	290.194		4.33716	146.768
138.2	4.4528		13.0164	3.7301		4.45279	292.614		4.33832	147.774
138.4	4.4544		13.0351	3.7304		4.45347	295.053		4.33948	148.801
138.6	4.4559		13.0535	3.7304		4.45415	297.509		4.34063	149.849
138.8	4.4562		13.072	3.7304		4.45482	299.983		4.34177	150.919
139	4.4568		13.0907	3.7307		4.45548	302.476		4.34289	152.009
139.2	4.4568		13.1094	3.7307		4.45614	304.988		4.34402	153.119
139.4	4.4568		13.1279	3.7307		4.4568	307.518		4.34513	154.25
139.6	4.4575		13.1466	3.7307		4.45745	310.068		4.34623	155.4
139.8	4.4587		13.1654	3.7307		4.45809	312.636		4.34732	156.57
140	4.4596		13.1838	3.731		4.45873	315.225		4.34841	157.758
140.2	4.4603		13.2023	3.731		4.45936	317.832		4.34948	158.966
140.4	4.4612		13.2209	3.7313		4.45999	320.46		4.35055	160.192
140.6	4.4612		13.2394	3.7313		4.46061	323.107		4.35161	161.436
140.8	4.4615		13.2579	3.7313		4.46123	325.775		4.35266	162.698
141	4.4615		13.2765	3.7313		4.46185	328.462		4.3537	163.978
141.2	4.4627		13.2951	3.7313		4.46246	331.17		4.35473	165.274
141.4	4.4634		13.3137	3.7313		4.46306	333.898		4.35575	166.588
141.6	4.4643		13.3323	3.7317		4.46366	336.647		4.35677	167.917
141.8	4.4643		13.3507	3.7317		4.46426	339.415		4.35778	169.263
141.9	4.4652		13.3694	3.7317		4.46485	342.204		4.35877	170.624
142.1	4.4652		13.388	3.732		4.46543	345.013		4.35976	172
142.3	4.4661		13.4067	3.732		4.46602	347.841		4.36075	173.392
142.5	4.4668		13.4252	3.732		4.46659	350.69		4.36172	174.798
142.7	4.4668		13.4438	3.732		4.46717	353.559		4.36268	176.218
142.9	4.4674		13.4624	3.732		4.46773	356.447		4.36364	177.652
143.1	4.4689		13.4811	3.732		4.4683	359.355		4.36459	179.099
143.3	4.4702		13.4996	3.7323		4.46886	362.282		4.36553	180.559
143.5	4.4708		13.5182	3.7323		4.46941	365.229		4.36647	182.033
143.7	4.4717		13.5367	3.7323		4.46996	368.194		4.36739	183.518
143.9	4.4714		13.5554	3.7326		4.47051	371.178		4.36831	185.016
144.1	4.4717		13.5739	3.7326		4.47105	374.181		4.36922	186.526
144.3	4.472		13.5924	3.7326		4.47159	377.201		4.37012	188.047
144.5	4.4727		13.6111	3.7326		4.47212	380.24		4.37101	189.579
144.7	4.473		13.6297	3.7326		4.47265	383.296		4.3719	191.123
144.9	4.4733		13.6484	3.7326		4.47317	386.37		4.37277	192.677
145.1	4.4736		13.667	3.7329		4.47369	389.461		4.37365	194.241
145.3	4.4745		13.6857	3.7329		4.4742	392.568		4.37451	195.815
145.5	4.4751		13.7041	3.7329		4.47471	395.692		4.37536	197.399
145.7	4.4761		13.7228	3.7332		4.47521	398.833		4.37621	198.993
145.9	4.4764		13.7414	3.7332		4.47571	401.989		4.37706	200.597
146.1	4.4767		13.7599	3.7332		4.47621	405.161		4.37789	202.209
146.3	4.4773		13.7784	3.7332		4.4767	408.349		4.37872	203.831
146.5	4.4773		13.7973	3.7332		4.47718	411.552		4.37954	205.461
146.7	4.4782		13.8157	3.7332		4.47767	414.771		4.38036	207.1
146.9	4.4792		13.8344	3.7335		4.47814	418.004		4.38116	208.748
147.1	4.4795		13.8529	3.7335		4.47862	421.253		4.38197	210.404
147.3	4.4807		13.8715	3.7335		4.47909	424.516		4.38276	212.068
147.5	4.481		13.89	3.7335		4.47955	427.793		4.38355	213.741
147.7	4.481		13.9087	3.7338		4.48001	431.086		4.38433	215.421
147.9	4.4816		13.9273	3.7338		4.48047	434.392		4.38511	217.109
148.1	4.481		13.9458	3.7338		4.48092	437.713		4.38588	218.805
148.3	4.482		13.9645	3.7338		4.48137	441.049		4.38665	220.509
148.4	4.4813		13.9831	3.7341		4.48182	444.398		4.3874	222.22
148.6	4.482		14.0017	3.7341		4.48226	447.763		4.38816	223.939
148.8	4.482		14.0202	3.7341		4.4827	451.142		4.38891	225.665
149	4.4829		14.0389	3.7341		4.48314	454.537		4.38965	227.399
149.2	4.4835		14.0574	3.7341		4.48357	457.946		4.39038	229.139
149.4	4.4838		14.0759	3.7344		4.484	461.371		4.39111	230.887
149.6	4.4847		14.0945	3.7344		4.48442	464.811		4.39184	232.642
149.8	4.4847		14.113	3.7344		4.48485	468.268		4.39256	234.404
150	4.4857		14.1315	3.7344		4.48527	471.741		4.39327	236.173
150.2	4.486		14.1501	3.7344		4.48568	475.232		4.39398	237.949
150.4	4.4869		14.1687	3.7348		4.4861	478.739		4.39469	239.731
150.6	4.4869		14.1872	3.7348		4.48651	482.265		4.39539	241.52
150.8	4.4869		14.2056	3.7348		4.48691	485.809		4.39608	243.316
151	4.4875		14.2243	3.7348		4.48732	489.372		4.39677	245.118
151.2	4.4875		14.2428	3.7348		4.48772	492.954		4.39745	246.927
151.4	4.4885		14.2613	3.7351		4.48812	496.557		4.39813	248.742
151.6	4.4888		14.2799	3.7351		4.48852	500.181		4.39881	250.563
151.8	4.4888		14.2984	3.7351		4.48891	503.827		4.39948	252.39
152	4.4894		14.3169	3.7351		4.4893	507.494		4.40014	254.224
152.2	4.4906		14.3354	3.7351		4.48969	511.185		4.4008	256.064
152.4	4.4913		14.3541	3.7354		4.49008	514.9		4.40145	257.91
152.6	4.4913		14.3726	3.7354		4.49046	518.639		4.4021	259.762
152.8	4.4916		14.391	3.7354		4.49084	522.402		4.40275	261.62
153	4.4922		14.4096	3.7354		4.49122	526.192		4.40339	263.484
153.2	4.4922		14.4281	3.7354		4.49159	530.008		4.40402	265.355
153.4	4.4922		14.4466	3.7357		4.49196	533.851		4.40465	267.231
153.6	4.4931		14.4651	3.7357		4.49233	537.722		4.40528	269.114
153.8	4.4931		14.4837	3.7357		4.4927	541.62		4.4059	271.004
154	4.4931		14.5023	3.7357		4.49306	545.548		4.40651	272.9
154.2	4.4931		14.5209	3.7357		4.49343	549.504		4.40713	274.803
154.4	4.4937		14.5394	3.736		4.49379	553.491		4.40773	276.713
154.6	4.494		14.558	3.736		4.49414	557.508		4.40834	278.63
154.7	4.4947		14.5765	3.736		4.4945	561.555		4.40894	280.554
154.9	4.4956		14.5951	3.736		4.49485	565.634		4.40953	282.487
155.1	4.4959		14.6138	3.7363		4.49521	569.744		4.41012	284.428
155.3	4.4959		14.6324	3.7363		4.49556	573.885		4.41071	286.377
155.5	4.4959		14.6511	3.7363		4.4959	578.059		4.4113	288.336
155.7	4.4965		14.6696	3.7363		4.49625	582.265		4.41188	290.304
155.9	4.4968		14.6881	3.7363		4.49659	586.504		4.41245	292.282
156.1	4.4968		14.7066	3.7363		4.49694	590.775		4.41302	294.271
156.3	4.4978		14.7253	3.7366		4.49728	595.079		4.41359	296.271
156.5	4.4975		14.7438	3.7366		4.49762	599.416		4.41416	298.282
156.7	4.4978		14.7623	3.7366		4.49795	603.785		4.41472	300.306
156.9	4.4978		14.7808	3.7366		4.49829	608.188		4.41527	302.343
157.1	4.4978		14.7995	3.7369		4.49862	612.623		4.41583	304.393
157.3	4.4978		14.8182	3.7369		4.49895	617.092		4.41638	314.187
157.5	4.4984		14.8369	3.7369		4.49928	621.593		4.41692	316.407
157.7	4.4996		14.8555	3.7369		4.49961	626.126		4.41747	318.64
157.9	4.5002		14.874	3.7369		4.49994	630.692		4.41801	320.888
158.1	4.5015		14.8925	3.7369		4.50026	635.29		4.41854	323.151
158.3	4.5012		14.9111	3.7372		4.50058	639.921		4.41908	325.428
158.5	4.5015		14.9296	3.7372		4.5009	644.582		4.41961	327.72
158.7	4.5021		14.9481	3.7372		4.50122	649.275		4.42013	330.027
158.9	4.5021		14.9666	3.7375		4.50153	654		4.42066	332.35
159.1	4.5024		14.9851	3.7375		4.50185	658.754		4.42118	334.687
159.3	4.5024		15.0035	3.7375		4.50215	663.539		4.4217	337.04
159.5	4.5024		15.022	3.7375		4.50246	668.354		4.42221	339.409
159.7	4.5033		15.0407	3.7375		4.50276	673.199		4.42272	341.793
159.9	4.5033		15.0592	3.7375		4.50307	678.073		4.42323	344.194
160.1	4.5033		15.0778	3.7375		4.50336	682.976		4.42374	346.611
160.3	4.5037		15.0966	3.7379		4.50366	687.907		4.42424	349.044
160.5	4.5043		15.115	3.7379		4.50395	692.867		4.42474	351.494
160.6	4.5052		15.1336	3.7379		4.50424	697.855		4.42523	353.96
160.8	4.5052		15.1522	3.7379		4.50452	702.871		4.42572	356.444
161	4.5061		15.1707	3.7382		4.50481	707.915		4.42621	358.945
161.2	4.5061		15.1893	3.7382		4.50509	712.987		4.42669	361.463
161.4	4.5061		15.2078	3.7382		4.50536	718.086		4.42717	364
161.6	4.5068		15.2263	3.7382		4.50564	723.213		4.42765	366.554
161.8	4.5064		15.2448	3.7382		4.50591	728.368		4.42812	369.126
162	4.5071		15.2633	3.7385		4.50617	733.552		4.42859	371.717
162.2	4.5071		15.2819	3.7385		4.50644	738.764		4.42906	374.326
162.4	4.5071		15.3003	3.7385		4.5067	744.005		4.42952	376.955
162.6	4.5071		15.3188	3.7385		4.50696	749.276		4.42998	379.603
162.8	4.5071		15.3373	3.7388		4.50722	754.577		4.43043	382.27
163	4.5074		15.3558	3.7388		4.50747	759.91		4.43088	384.957
163.2	4.5077		15.3743	3.7388		4.50773	765.274		4.43133	387.665
163.4	4.508		15.3929	3.7388		4.50798	770.671		4.43178	390.393
163.6	4.508		15.4113	3.7388		4.50822	776.102		4.43222	393.141
163.8	4.508		15.43	3.7391		4.50847	781.567		4.43266	395.911
164	4.508		15.4487	3.7391		4.50872	787.069		4.43309	398.702
164.2	4.5089		15.4672	3.7391		4.50896	792.607		4.43353	401.515
164.4	4.5089		15.4857	3.7391		4.5092	798.184		4.43396	404.351
164.6	4.5099		15.5042	3.7391		4.50944	803.8		4.43438	407.209
164.8	4.5095		15.5227	3.7394		4.50968	809.456		4.4348	410.09
165	4.5099		15.5412	3.7394		4.50992	815.154		4.43522	412.994
165.2	4.5099		15.5597	3.7394		4.51016	820.894		4.43564	415.923
165.4	4.5108		15.5782	3.7394		4.5104	826.678		4.43605	418.875
165.6	4.5108		15.5967	3.7394		4.51063	832.507		4.43646	421.853
165.8	4.5108		15.6154	3.7394		4.51087	838.381		4.43687	424.856
166	4.5117		15.6339	3.7394		4.5111	844.301		4.43727	427.884
166.2	4.5117		15.6524	3.7397		4.51134	850.267		4.43767	430.939
166.4	4.5117		15.6709	3.7397		4.51157	856.281		4.43807	434.021
166.6	4.5123		15.6895	3.7397		4.5118	862.342		4.43846	437.13
166.7	4.5126		15.708	3.7397		4.51203	868.45		4.43886	440.267
166.9	4.5126		15.7265	3.74		4.51226	874.605		4.43924	443.432
167.1	4.5126		15.745	3.74		4.51249	880.808		4.43963	446.627
167.3	4.5126		15.7636	3.74		4.51272	887.057		4.44002	449.852
167.5	4.5126		15.7821	3.74		4.51295	893.351		4.4404	453.107
167.7	4.513		15.8006	3.74		4.51317	899.691		4.44078	456.393
167.9	4.5126		15.8191	3.74		4.5134	906.073		4.44115	459.711
168.1	4.5136		15.8375	3.7403		4.51363	912.498		4.44153	463.062
168.3	4.5136		15.8563	3.7403		4.51385	918.963		4.4419	466.446
168.5	4.5136		15.8749	3.7403		4.51407	925.467		4.44227	469.864
168.7	4.5145		15.8934	3.7406		4.5143	932.006		4.44263	473.317
168.9	4.5145		15.9118	3.7406		4.51452	938.58		4.443	476.806
169.1	4.5154		15.9303	3.7406		4.51474	945.185		4.44336	480.331
169.3	4.5151		15.9488	3.7406		4.51495	951.819		4.44372	483.894
169.5	4.5154		15.9672	3.7406		4.51517	958.477		4.44408	487.496
169.7	4.5154		15.9859	3.7406		4.51539	965.158		4.44443	491.137
169.9	4.5161		16.0044	3.741		4.5156	971.856		4.44478	494.819
170.1	4.5164		16.0229	3.741		4.51581	978.569		4.44513	498.542
170.3	4.5164		16.0414	3.741		4.51602	985.293		4.44548	502.308
170.5	4.5164		16.0599	3.7413		4.51623	992.022		4.44583	506.117
170.7	4.517		16.0784	3.741		4.51644	998.754		4.44617	509.971
170.9	4.517		16.0969	3.7413		4.51665	1005.48		4.44651	513.871
171.1	4.5173		16.1154	3.7413		4.51685	1012.2		4.44685	517.819
171.3	4.5173		16.134	3.7413		4.51705	1018.91		4.44719	521.815
171.5	4.5173		16.1526	3.7413		4.51725	1025.6		4.44753	525.86
171.7	4.5176		16.1712	3.7413		4.51745	1032.27		4.44786	529.957
171.9	4.5182		16.1897	3.7413		4.51765	1038.91		4.44819	534.107
172.1	4.5182		16.2082	3.7416		4.51784	1045.52		4.44852	538.31
172.3	4.5182		16.2269	3.7416		4.51803	1052.09		4.44885	542.569
172.5	4.5185		16.2454	3.7416		4.51822	1058.62		4.44918	546.885
172.7	4.5192		16.2639	3.7419		4.51841	1065.09		4.4495	551.259
172.9	4.5188		16.2824	3.7419		4.5186	1071.51		4.44982	555.694
173.1	4.5192		16.3009	3.7419		4.51878	1077.87		4.45014	560.19
173.2	4.5192		16.3196	3.7419		4.51897	1084.17		4.45046	564.75
173.4	4.5192		16.3381	3.7419		4.51915	1090.4		4.45077	569.376
173.6	4.5192		16.3566	3.7419		4.51933	1096.55		4.45108	574.069
173.8	4.5192		16.3751	3.7419		4.5195	1102.62		4.45139	578.831
174	4.5192		16.3937	3.7422		4.51968	1108.6		4.4517	583.663
174.2	4.5198		16.4123	3.7422		4.51985	1114.5		4.45201	588.569
174.4	4.5201		16.4309	3.7422		4.52002	1120.3		4.45231	593.55
174.6	4.5201		16.4494	3.7425		4.52019	1126.01		4.45262	598.609
174.8	4.5204		16.4679	3.7425		4.52035	1131.62		4.45292	603.746
175	4.5207		16.4866	3.7425		4.52052	1137.13		4.45321	608.965
175.2	4.5207		16.5054	3.7425		4.52068	1142.53		4.45351	614.268
175.4	4.521		16.5238	3.7425		4.52084	1147.83		4.4538	619.658
175.6	4.521		16.5423	3.7425		4.521	1153.02		4.4541	625.135
175.8	4.5216		16.5609	3.7425		4.52116	1158.11		4.45439	630.704
176	4.5219		16.5793	3.7425		4.52132	1163.08		4.45467	636.366
176.2	4.5219		16.5978	3.7428		4.52147	1167.95		4.45496	642.124
176.4	4.5226		16.6163	3.7428		4.52163	1172.72		4.45524	647.98
176.6	4.5226		16.6348	3.7428		4.52178	1177.37		4.45552	653.938
176.8	4.5229		16.6532	3.7428		4.52193	1181.93		4.4558	659.999
177	4.5229		16.6718	3.7431		4.52208	1186.39		4.45608	666.167
177.2	4.5229		16.6902	3.7431		4.52223	1190.75		4.45635	672.444
177.4	4.5229		16.7088	3.7431		4.52238	1195.01		4.45662	678.833
177.6	4.5229		16.7273	3.7431		4.52253	1199.19		4.45689	685.337
177.8	4.5229		16.7458	3.7431		4.52268	1203.29		4.45716	691.958
178	4.5229		16.7644	3.7431		4.52283	1207.32		4.45742	698.7
178.2	4.5232		16.7829	3.7434		4.52298	1211.27		4.45769	705.566
178.4	4.5229		16.8014	3.7434		4.52312	1215.15		4.45795	712.558
178.6	4.5229		16.82	3.7434		4.52327	1218.99		4.45821	719.679
178.8	4.5229		16.8386	3.7437		4.52342	1222.77		4.45846	726.932
179	4.5229		16.8571	3.7437		4.52357	1226.51		4.45872	734.32
179.2	4.5229		16.8756	3.7437		4.52372	1230.21		4.45897	741.847
179.4	4.5229		16.8942	3.7437		4.52387	1233.9		4.45922	749.514
179.6	4.5229		16.9127	3.7437		4.52402	1237.56		4.45947	757.326
179.7	4.5238		16.9311	3.7437		4.52418	1241.22		4.45972	765.284
179.9	4.5238		16.9496	3.7437		4.52433	1244.87		4.45996	773.392
180.1	4.5238		16.9681	3.7437		4.52448	1248.54		4.46021	781.652
180.3	4.5238		16.9866	3.7441		4.52464	1252.22		4.46045	790.068
180.5	4.5241		17.005	3.7441		4.5248	1255.94		4.46069	798.642
180.7	4.5247		17.0236	3.7441		4.52495	1259.69		4.46092	807.377
180.9	4.5241		17.0421	3.7441		4.52511	1263.48		4.46116	816.275
181.1	4.5254		17.0606	3.7444		4.52527	1267.33		4.46139	825.34
181.3	4.525		17.0792	3.7444		4.52543	1271.23		4.46162	834.573
181.5	4.5257		17.0976	3.7444		4.52559	1275.21		4.46185	843.977
181.7	4.526		17.1162	3.7444		4.52575	1279.27		4.46208	853.554
181.9	4.5266		17.1347	3.7447		4.52591	1283.4		4.4623	863.307
182.1	4.5266		17.1531	3.7447		4.52608	1287.64		4.46253	873.238
182.3	4.5269		17.1716	3.7447		4.52624	1291.96		4.46275	883.348
182.5	4.5266		17.1902	3.7447		4.5264	1296.4		4.46297	893.64
182.7	4.5272		17.2087	3.745		4.52657	1300.94		4.46318	904.115
182.9	4.5275		17.2274	3.7447		4.52673	1305.6		4.4634	914.776
183.1	4.5275		17.2459	3.745		4.5269	1310.38		4.46361	925.622
183.3	4.5275		17.2644	3.745		4.52706	1315.28		4.46382	936.657
183.5	4.5269		17.283	3.745		4.52723	1320.32		4.46403	947.881
183.7	4.5275		17.3017	3.745		4.52739	1325.48		4.46424	959.294
183.9	4.5275		17.3204	3.745		4.52756	1330.78		4.46444	970.899
184.1	4.5278		17.3389	3.7453		4.52772	1336.22		4.46464	982.694
184.3	4.5282		17.3575	3.7453		4.52789	1341.8		4.46484	994.682
184.5	4.5278		17.3761	3.7453		4.52805	1347.52		4.46504	1006.86
184.7	4.5278		17.3947	3.7453		4.52822	1353.38		4.46524	1019.23
184.9	4.5282		17.4133	3.7456		4.52838	1359.38		4.46543	1031.8
185.1	4.5285		17.4319	3.7456		4.52854	1365.52		4.46562	1044.55
185.3	4.5285		17.4504	3.7456		4.5287	1371.81		4.46581	1057.5
185.5	4.5285		17.4689	3.7456		4.52886	1378.23		4.46599	1070.64
185.7	4.5291		17.4874	3.7456		4.52902	1384.78		4.46617	1083.96
185.9	4.5288		17.5059	3.7456		4.52918	1391.48		4.46635	1097.48
186	4.5291		17.5243	3.7456		4.52934	1398.3		4.46653	1111.18
186.2	4.5294		17.5428	3.7459		4.5295	1405.25		4.4667	1125.06
186.4	4.5294		17.5613	3.7459		4.52965	1412.32		4.46688	1139.13
186.6	4.5294		17.5798	3.7459		4.5298	1419.51		4.46705	1153.38
186.8	4.5297		17.5984	3.7462		4.52996	1426.82		4.46721	1167.81
187	4.53		17.6169	3.7462		4.53011	1434.23		4.46738	1182.42
187.2	4.53		17.6353	3.7462		4.53025	1441.74		4.46754	1197.19
187.4	4.5309		17.6538	3.7462		4.5304	1449.35		4.46771	1212.14
187.6	4.5306		17.6724	3.7462		4.53054	1457.05		4.46787	1227.26
187.8	4.5313		17.691	3.7462		4.53069	1464.83		4.46802	1242.54
188	4.5316		17.7096	3.7465		4.53083	1472.68		4.46818	1257.98
188.2	4.5316		17.7281	3.7465		4.53096	1480.6		4.46834	1273.57
188.4	4.5319		17.7466	3.7465		4.5311	1488.58		4.46849	1289.32
188.6	4.5325		17.7652	3.7465		4.53123	1496.6		4.46864	1305.22
188.8	4.5325		17.7837	3.7468		4.53136	1504.67		4.46879	1321.26
189	4.5325		17.8022	3.7468		4.53149	1512.77		4.46894	1337.44
189.2	4.5322		17.8206	3.7468		4.53162	1520.89		4.46909	1353.76
189.4	4.5331		17.8391	3.7468		4.53174	1529.03		4.46923	1370.21
189.6	4.5328		17.8576	3.7468		4.53186	1537.17		4.46938	1386.78
189.8	4.5322		17.8761	3.7468		4.53198	1545.31		4.46952	1403.47
190	4.5325		17.8947	3.7468		4.5321	1553.43		4.46966	1420.28
190.2	4.5322		17.9132	3.7472		4.53222	1561.54		4.4698	1437.2
190.4	4.5328		17.9318	3.7472		4.53233	1569.61		4.46995	1454.22
190.6	4.5325		17.9504	3.7472		4.53244	1577.65		4.47009	1471.35
190.8	4.5328		17.9692	3.7472		4.53256	1585.64		4.47022	1488.57
191	4.5331		17.9877	3.7472		4.53267	1593.58		4.47036	1505.87
191.2	4.5325		18.0063	3.7475		4.53278	1601.46		4.4705	1523.27
191.4	4.5328		18.0248	3.7475		4.53289	1609.28		4.47064	1540.74
191.6	4.5328		18.0434	3.7475		4.533	1617.02		4.47077	1558.28
191.8	4.5328		18.0619	3.7475		4.5331	1624.68		4.47091	1575.9
191.9	4.5331		18.0803	3.7475		4.53321	1632.26		4.47104	1593.57
192.1	4.5331		18.0991	3.7475		4.53332	1639.75		4.47117	1611.31
192.3	4.5331		18.1175	3.7478		4.53343	1647.15		4.4713	1629.1
192.5	4.5331		18.136	3.7478		4.53354	1654.46		4.47143	1646.93
192.7	4.5331		18.1546	3.7478		4.53365	1661.67		4.47155	1664.81
192.9	4.5331		18.1731	3.7481		4.53376	1668.78		4.47168	1682.73
193.1	4.5331		18.1917	3.7481		4.53387	1675.79		4.4718	1700.68
193.3	4.5337		18.2101	3.7481		4.53398	1682.71		4.47191	1718.66
193.5	4.5334		18.2287	3.7481		4.53409	1689.53		4.47203	1736.67
193.7	4.534		18.2473	3.7481		4.53421	1696.24		4.47214	1754.7
193.9	4.534		18.2657	3.7481		4.53432	1702.87		4.47225	1772.75
194.1	4.534		18.2842	3.7487		4.53444	1709.4		4.47236	1790.81
194.3	4.534		18.3027	3.7487		4.53455	1715.85		4.47246	1808.89
194.5	4.5344		18.3214	3.7487		4.53467	1722.21		4.47256	1826.97
194.7	4.5347		18.3399	3.7487		4.53479	1728.5		4.47266	1845.06
194.9	4.535		18.3583	3.7487		4.53491	1734.71		4.47275	1863.15
195.1	4.535		18.3768	3.749		4.53503	1740.86		4.47284	1881.24
195.3	4.535		18.3954	3.749		4.53514	1746.95		4.47293	1899.33
195.5	4.535		18.4139	3.749		4.53526	1752.99		4.47301	1917.42
195.7	4.5353		18.4325	3.749		4.53538	1758.99		4.4731	1935.51
195.9	4.5356		18.451	3.749		4.5355	1764.96		4.47317	1953.59
196.1	4.5356		18.4696	3.749		4.53562	1770.91		4.47325	1971.67
196.3	4.5359		18.4882	3.7493		4.53574	1776.85		4.47332	1989.74
196.5	4.5356		18.5069	3.7493		4.53586	1782.79		4.47339	2007.8
196.7	4.5368		18.5253	3.7493		4.53597	1788.73		4.47345	2025.86
196.9	4.5365		18.5438	3.7493		4.53609	1794.71		4.47351	2043.91
197.1	4.5368		18.5624	3.7496		4.5362	1800.71		4.47357	2061.96
197.3	4.5368		18.581	3.7496		4.53632	1806.77		4.47363	2080.01
197.5	4.5365		18.5996	3.7496		4.53643	1812.89		4.47368	2098.06
197.7	4.5371		18.618	3.7496		4.53654	1819.08		4.47374	2116.11
197.9	4.5371		18.6365	3.7496		4.53665	1825.36		4.47379	2134.16
198	4.5371		18.6551	3.7496		4.53676	1831.74		4.47384	2152.21
198.2	4.5375		18.6736	3.7496		4.53687	1838.24		4.47389	2170.28
198.4	4.5375		18.6922	3.7496		4.53697	1844.86		4.47395	2188.35
198.6	4.5371		18.7106	3.75		4.53708	1851.63		4.474	2206.44
198.8	4.5378		18.7293	3.75		4.53718	1858.56		4.47405	2224.55
199	4.5378		18.748	3.75		4.53729	1865.65		4.4741	2242.67
199.2	4.5378		18.7665	3.7503		4.53739	1872.94		4.47415	2260.83
199.4	4.5381		18.7849	3.7503		4.53749	1880.41		4.47421	2279.01
199.6	4.5381		18.8034	3.7503		4.53759	1888.1		4.47426	2297.22
199.8	4.5378		18.8221	3.7503		4.53769	1896.02		4.47432	2315.47
200	4.5384		18.8405	3.7503		4.53778	1904.17		4.47438	2333.77
200.2	4.5378		18.8591	3.7503		4.53788	1912.57		4.47444	2352.11
200.4	4.5381		18.8777	3.7506		4.53798	1921.23		4.47451	2370.5
200.6	4.5378		18.8964	3.7506		4.53808	1930.16		4.47457	2388.95
200.8	4.5378		18.9148	3.7506		4.53818	1939.37		4.47464	2407.46
201	4.5381		18.9335	3.7506		4.53827	1948.87		4.47471	2426.04
201.2	4.5378		18.9519	3.7509		4.53837	1958.67		4.47478	2444.69
201.4	4.5378		18.9706	3.7509		4.53847	1968.79		4.47485	2463.41
201.6	4.5378		18.9891	3.7509		4.53857	1979.21		4.47493	2482.22
201.8	4.5384		19.0078	3.7509		4.53867	1989.96		4.47501	2501.11
202	4.5387		19.0264	3.7509		4.53877	2001.04		4.47509	2520.09
202.2	4.5387		19.045	3.7509		4.53887	2012.45		4.47517	2539.16
202.4	4.5387		19.0637	3.7512		4.53897	2024.19		4.47526	2558.34
202.6	4.5387		19.0822	3.7512		4.53908	2036.28		4.47534	2577.61
202.8	4.5387		19.1008	3.7512		4.53918	2048.7		4.47543	2597
203	4.5387		19.1194	3.7512		4.53929	2061.46		4.47552	2616.49
203.2	4.5387		19.1382	3.7512		4.53939	2074.56		4.47562	2636.1
203.4	4.5387		19.1567	3.7515		4.5395	2088		4.47571	2655.82
203.6	4.5387		19.1752	3.7515		4.53961	2101.77		4.4758	2675.67
203.7	4.5393		19.1937	3.7515		4.53971	2115.86		4.47589	2695.63
203.9	4.5399		19.2121	3.7515		4.53982	2130.28		4.47599	2715.72
204.1	4.5399		19.2306	3.7515		4.53993	2145.01		4.47608	2735.94
204.3	4.5402		19.2493	3.7515		4.54004	2160.05		4.47617	2756.29
204.5	4.5402		19.2679	3.7518		4.54015	2175.38		4.47627	2776.76
204.7	4.5406		19.2864	3.7518		4.54025	2190.99		4.47636	2797.37
204.9	4.5402		19.3048	3.7518		4.54036	2206.88		4.47645	2818.1
205.1	4.5402		19.3234	3.7518		4.54047	2223.02		4.47654	2838.96
205.3	4.5412		19.342	3.7518		4.54058	2239.4		4.47663	2859.95
205.5	4.5412		19.3606	3.7521		4.54068	2256.01		4.47671	2881.06
205.7	4.5415		19.3793	3.7521		4.54078	2272.83		4.4768	2902.3
205.9	4.5415		19.3979	3.7521		4.54089	2289.83		4.47688	2923.66
206.1	4.5415		19.4164	3.7521		4.54099	2307.01		4.47696	2945.13
206.3	4.5415		19.4349	3.7521		4.54109	2324.33		4.47704	2966.72
206.5	4.5418		19.4534	3.7521		4.54119	2341.78		4.47711	2988.42
206.7	4.5415		19.4719	3.7524		4.54128	2359.33		4.47719	3010.22
206.9	4.5415		19.4904	3.7524		4.54138	2376.97		4.47726	3032.12
207.1	4.5421		19.5089	3.7524		4.54147	2394.66		4.47733	3054.11
207.3	4.5424		19.5275	3.7527		4.54156	2412.39		4.47739	3076.19
207.5	4.5418		19.5461	3.7527		4.54165	2430.12		4.47746	3098.34
207.7	4.5424		19.5648	3.7527		4.54173	2447.84		4.47752	3120.56
207.9	4.5424		19.5833	3.7527		4.54181	2465.51		4.47757	3142.84
208.1	4.5424		19.6018	3.7527		4.54189	2483.12		4.47763	3165.16
208.3	4.5424		19.6203	3.7527		4.54197	2500.63		4.47768	3187.53
208.5	4.5424		19.6388	3.7527		4.54205	2518.03		4.47773	3209.93
208.7	4.5424		19.6574	3.7531		4.54213	2535.29		4.47778	3232.34
208.9	4.5424		19.6759	3.7531		4.5422	2552.39		4.47783	3254.75
209.1	4.5424		19.6946	3.7531		4.54227	2569.3		4.47788	3277.15
209.3	4.5424		19.7131	3.7531		4.54234	2586		4.47792	3299.53
209.5	4.5424		19.7317	3.7531		4.54241	2602.47		4.47796	3321.88
209.6	4.5427		19.7502	3.7534		4.54247	2618.7		4.47801	3344.17
209.8	4.543		19.7687	3.7534		4.54254	2634.66		4.47805	3366.39
210	4.5427		19.7872	3.7534		4.5426	2650.35		4.47809	3388.53
210.2	4.5424		19.8057	3.7534		4.54267	2665.73		4.47813	3410.57
210.4	4.543		19.8241	3.7534		4.54273	2680.82		4.47817	3432.5
210.6	4.543		19.8426	3.7534		4.54279	2695.58		4.47821	3454.28
210.8	4.5427		19.8612	3.7534		4.54285	2710.01		4.47825	3475.92
211	4.543		19.8796	3.7534		4.54292	2724.12		4.47829	3497.38
211.2	4.5427		19.8982	3.7537		4.54298	2737.88		4.47833	3518.65
211.4	4.543		19.9168	3.7537		4.54304	2751.31		4.47837	3539.71
211.6	4.5427		19.9352	3.7537		4.5431	2764.4		4.47841	3560.54
211.8	4.543		19.9537	3.754		4.54316	2777.15		4.47845	3581.13
212	4.543		19.9722	3.754		4.54322	2789.57		4.47848	3601.44
212.2	4.5427		19.9908	3.754		4.54328	2801.67		4.47852	3621.46
212.4	4.5427		20.0093	3.754		4.54335	2813.45		4.47857	3641.17
212.6	4.5433		20.0278	3.754		4.54341	2824.92		4.47861	3660.54
212.8	4.5433		20.0462	3.754		4.54347	2836.1		4.47865	3679.56
213	4.544		20.0647	3.7543		4.54353	2847		4.47869	3698.21
213.2	4.5433		20.0832	3.7543		4.5436	2857.64		4.47874	3716.46
213.4	4.5433		20.1017	3.7543		4.54366	2868.03		4.47878	3734.29
213.6	4.5433		20.1202	3.7543		4.54373	2878.19		4.47883	3751.68
213.8	4.5433		20.1387	3.7546		4.54379	2888.15		4.47888	3768.61
214	4.5433		20.1571	3.7546		4.54386	2897.92		4.47892	3785.05
214.2	4.544		20.1756	3.7546		4.54392	2907.53		4.47897	3800.99
214.4	4.5443		20.1941	3.7546		4.54399	2917		4.47902	3816.41
214.6	4.544		20.2126	3.7546		4.54405	2926.35		4.47907	3831.28
214.8	4.5443		20.231	3.7546		4.54412	2935.6		4.47912	3845.58
215	4.5443		20.2495	3.7546		4.54419	2944.78		4.47917	3859.3
215.2	4.5446		20.268	3.7549		4.54425	2953.91		4.47922	3872.41
215.4	4.5443		20.2865	3.7549		4.54432	2963.01		4.47927	3884.9
215.6	4.5446		20.305	3.7549		4.54439	2972.1		4.47932	3896.74
215.8	4.5446		20.3235	3.7549		4.54445	2981.21		4.47937	3907.92
215.9	4.5446		20.3421	3.7552		4.54452	2990.35		4.47942	3918.41
216.1	4.5446		20.3606	3.7552		4.54459	2999.55		4.47947	3928.21
216.3	4.5452		20.3791	3.7552		4.54465	3008.81		4.47951	3937.3
216.5	4.5452		20.3975	3.7552		4.54472	3018.16		4.47956	3945.65
216.7	4.5449		20.4161	3.7552		4.54479	3027.61		4.47961	3953.25
216.9	4.5452		20.4346	3.7555		4.54486	3037.18		4.47965	3960.1
217.1	4.5452		20.453	3.7552		4.54492	3046.87		4.4797	3966.17
217.3	4.5452		20.4716	3.7555		4.54499	3056.7		4.47974	3971.45
217.5	4.5452		20.4901	3.7555		4.54506	3066.67		4.47978	3975.93
217.7	4.5452		20.5086	3.7555		4.54512	3076.78		4.47983	3979.61
217.9	4.5452		20.5271	3.7558		4.54519	3087.05		4.47987	3982.46
218.1	4.5452		20.5456	3.7558		4.54526	3097.47		4.47991	3984.48
218.3	4.5452		20.564	3.7558		4.54533	3108.04		4.47994	3985.66
218.5	4.5452		20.5825	3.7558		4.54539	3118.76		4.47998	3986
218.7	4.5452		20.6011	3.7558		4.54546	3129.62		4.48002	3985.48
218.9	4.5452		20.6196	3.7558		4.54553	3140.62		4.48005	3984.11
219.1	4.5452		20.6382	3.7558		4.5456	3151.74		4.48009	3981.88
219.3	4.5455		20.6566	3.7562		4.54567	3162.97		4.48012	3978.79
219.5	4.5455		20.6751	3.7562		4.54574	3174.3		4.48015	3974.83
219.7	4.5458		20.6936	3.7562		4.54581	3185.71		4.48018	3970
219.9	4.5452		20.7121	3.7565		4.54587	3197.19		4.4802	3964.31
220.1	4.5455		20.7305	3.7565		4.54594	3208.7		4.48023	3957.75
220.3	4.5458		20.749	3.7565		4.54601	3220.23		4.48026	3950.34
220.5	4.5458		20.7675	3.7565		4.54608	3231.74		4.48028	3942.07
220.7	4.5455		20.7859	3.7565		4.54615	3243.23		4.48031	3932.94
220.9	4.5461		20.8044	3.7565		4.54622	3254.64		4.48033	3922.98
221.1	4.5461		20.8229	3.7565		4.54629	3265.96		4.48036	3912.17
221.3	4.5461		20.8414	3.7568		4.54636	3277.14		4.48038	3900.54
221.5	4.5468		20.8598	3.7568		4.54643	3288.16		4.48041	3888.09
221.7	4.5471		20.8784	3.7568		4.5465	3298.98		4.48043	3874.83
221.8	4.5468		20.8969	3.7568		4.54657	3309.56		4.48046	3860.77
222	4.5471		20.9153	3.7571		4.54664	3319.87		4.48049	3845.94
222.2	4.5471		20.9338	3.7571		4.5467	3329.86		4.48051	3830.33
222.4	4.5468		20.9523	3.7571		4.54677	3339.5		4.48054	3813.97
222.6	4.5468		20.9707	3.7571		4.54683	3348.75		4.48057	3796.88
222.8	4.5471		20.9892	3.7571		4.5469	3357.57		4.4806	3779.07
223	4.5471		21.0077	3.7571		4.54696	3365.91		4.48063	3760.56
223.2	4.5471		21.0263	3.7571		4.54702	3373.76		4.48066	3741.36
223.4	4.5477		21.0447	3.7574		4.54708	3381.06		4.4807	3721.51
223.6	4.5477		21.0632	3.7574		4.54714	3387.78		4.48073	3701.01
223.8	4.5471		21.0817	3.7574		4.5472	3393.89		4.48077	3679.9
224	4.5477		21.1002	3.7574		4.54726	3399.35		4.48081	3658.19
224.2	4.548		21.1188	3.7577		4.54731	3404.15		4.48085	3635.91
224.4	4.5474		21.1372	3.7577		4.54736	3408.25		4.48089	3613.07
224.6	4.5477		21.1557	3.7577		4.54741	3411.63		4.48093	3589.72
224.8	4.548		21.1742	3.7577		4.54746	3414.26		4.48098	3565.86
225	4.5477		21.1927	3.7577		4.54751	3416.15		4.48103	3541.53
225.2	4.548		21.2111	3.758		4.54756	3417.26		4.48107	3516.75
225.4	4.548		21.2296	3.758		4.54761	3417.59		4.48113	3491.56
225.6	4.548		21.2481	3.758		4.54765	3417.15		4.48118	3465.96
225.8	4.548		21.2666	3.758		4.5477	3415.92		4.48123	3440
226	4.5477		21.285	3.758		4.54774	3413.91		4.48129	3413.7
226.2	4.548		21.3035	3.7583		4.54778	3411.13		4.48135	3387.08
226.4	4.548		21.3221	3.7583		4.54782	3407.6		4.48141	3360.18
226.6	4.548		21.3405	3.7583		4.54786	3403.33		4.48147	3333.02
226.8	4.548		21.3591	3.7583		4.54791	3398.34		4.48154	3305.63
227	4.548		21.3776	3.7583		4.54795	3392.66		4.4816	3278.04
227.2	4.548		21.3961	3.7583		4.54799	3386.32		4.48167	3250.27
227.4	4.548		21.4146	3.7586		4.54803	3379.36		4.48173	3222.35
227.6	4.548		21.4331	3.7586		4.54807	3371.81		4.4818	3194.32
227.8	4.548		21.4515	3.7586		4.54812	3363.71		4.48187	3166.19
228	4.548		21.47	3.7586		4.54816	3355.11		4.48194	3137.99
228.1	4.548		21.4885	3.7589		4.54821	3346.05		4.48201	3109.75
228.3	4.548		21.507	3.7589		4.54825	3336.59		4.48208	3081.49
228.5	4.548		21.5255	3.7589		4.5483	3326.78		4.48216	3053.25
228.7	4.548		21.544	3.7589		4.54835	3316.68		4.48223	3025.04
228.9	4.548		21.5625	3.7589		4.5484	3306.33		4.48231	2996.88
229.1	4.548		21.581	3.7589		4.54846	3295.79		4.48238	2968.81
229.3	4.548		21.5995	3.7589		4.54851	3285.13		4.48246	2940.84
229.5	4.548		21.6179	3.7593		4.54857	3274.4		4.48254	2913
229.7	4.548		21.6364	3.7593		4.54863	3263.65		4.48261	2885.31
229.9	4.548		21.655	3.7593		4.54869	3252.96		4.48269	2857.79
230.1	4.548		21.6734	3.7596		4.54876	3242.36		4.48277	2830.45
230.3	4.5483		21.6919	3.7596		4.54882	3231.93		4.48285	2803.32
230.5	4.5486		21.7105	3.7596		4.54889	3221.7		4.48293	2776.42
230.7	4.5486		21.729	3.7596		4.54897	3211.74		4.48301	2749.76
230.9	4.5486		21.7475	3.7596		4.54904	3202.1		4.48309	2723.36
231.1	4.5489		21.766	3.7596		4.54912	3192.82		4.48318	2697.24
231.3	4.5489		21.7844	3.7596		4.5492	3183.94		4.48326	2671.4
231.5	4.5489		21.8029	3.7599		4.54928	3175.52		4.48334	2645.87
231.7	4.5489		21.8215	3.7599		4.54936	3167.58		4.48343	2620.66
231.9	4.5492		21.8399	3.7599		4.54945	3160.17		4.48352	2595.77
232.1	4.5492		21.8584	3.7599		4.54953	3153.31		4.4836	2571.22
232.3	4.5495		21.877	3.7599		4.54962	3147.04		4.48369	2547.02
232.5	4.5495		21.8954	3.7602		4.54971	3141.38		4.48377	2523.17
232.7	4.5495		21.9139	3.7602		4.5498	3136.36		4.48386	2499.69
232.9	4.5499		21.9324	3.7602		4.5499	3131.98		4.48395	2476.58
233.1	4.5495		21.9509	3.7602		4.54999	3128.26		4.48404	2453.85
233.3	4.5499		21.9693	3.7602		4.55008	3125.22		4.48413	2431.5
233.5	4.5499		21.9879	3.7602		4.55018	3122.85		4.48421	2409.54
233.7	4.5502		22.0064	3.7605		4.55027	3121.16		4.4843	2387.96
233.9	4.5502		22.0248	3.7605		4.55036	3120.14		4.48439	2366.78
234.1	4.5508		22.0434	3.7605		4.55046	3119.79		4.48449	2346
234.3	4.5508		22.0619	3.7605		4.55055	3120.1		4.48458	2325.6
234.5	4.5511		22.0804	3.7608		4.55064	3121.04		4.48467	2305.6
234.7	4.5511		22.0989	3.7608		4.55073	3122.6		4.48476	2285.99
234.8	4.5508		22.1174	3.7608		4.55082	3124.75		4.48485	2266.77
235	4.5517		22.1359	3.7608		4.55091	3127.48		4.48495	2247.94
235.2	4.5517		22.1544	3.7608		4.551	3130.74		4.48504	2229.49
235.4	4.5514		22.1729	3.7608		4.55108	3134.51		4.48513	2211.42
235.6	4.5517		22.1914	3.7608		4.55117	3138.75		4.48523	2193.73
235.8	4.5517		22.2099	3.7611		4.55125	3143.42		4.48532	2176.41
236	4.5517		22.2284	3.7611		4.55133	3148.47		4.48541	2159.45
236.2	4.5517		22.2469	3.7611		4.55141	3153.86		4.48551	2142.85
236.4	4.5517		22.2656	3.7614		4.55148	3159.55		4.4856	2126.6
236.6	4.552		22.284	3.7614		4.55155	3165.48		4.48569	2110.69
236.8	4.5523		22.3025	3.7614		4.55162	3171.6		4.48579	2095.12
237	4.552		22.3211	3.7614		4.55169	3177.86		4.48588	2079.88
237.2	4.5523		22.3396	3.7614		4.55176	3184.21		4.48597	2064.95
237.4	4.552		22.3581	3.7614		4.55182	3190.6		4.48606	2050.33
237.6	4.552		22.3766	3.7617		4.55188	3196.97		4.48615	2036.01
237.8	4.5523		22.395	3.7617		4.55194	3203.26		4.48624	2021.98
238	4.5523		22.4136	3.7617		4.552	3209.43		4.48633	2008.23
238.2	4.5523		22.4322	3.7617		4.55205	3215.43		4.48642	1994.75
238.4	4.5526		22.4509	3.7617		4.5521	3221.19		4.48651	1981.54
238.6	4.5526		22.4693	3.762		4.55215	3226.68		4.4866	1968.57
238.8	4.5526		22.4878	3.762		4.5522	3231.84		4.48668	1955.84
239	4.5526		22.5063	3.762		4.55225	3236.63		4.48677	1943.34
239.2	4.5523		22.5248	3.762		4.55229	3241.02		4.48686	1931.06
239.4	4.5526		22.5433	3.762		4.55234	3244.95		4.48694	1918.99
239.6	4.5526		22.5619	3.762		4.55238	3248.39		4.48703	1907.12
239.8	4.5526		22.5803	3.7624		4.55243	3251.32		4.48711	1895.44
240	4.5526		22.5988	3.7624		4.55247	3253.7		4.4872	1883.93
240.2	4.5526		22.6173	3.7624		4.55251	3255.51		4.48728	1872.6
240.4	4.5526		22.6358	3.7627		4.55255	3256.72		4.48736	1861.42
240.6	4.5526		22.6543	3.7627		4.55259	3257.32		4.48745	1850.39
240.8	4.5526		22.6729	3.7627		4.55264	3257.3		4.48753	1839.51
241	4.5526		22.6915	3.7627		4.55268	3256.65		4.48761	1828.75
241.2	4.5526		22.7101	3.7627		4.55272	3255.37		4.48769	1818.12
241.3	4.5526		22.7286	3.7627		4.55277	3253.45		4.48778	1807.6
241.5	4.5526		22.7471	3.7627		4.55281	3250.91		4.48786	1797.18
241.7	4.5526		22.7656	3.763		4.55286	3247.74		4.48794	1786.87
241.9	4.5526		22.7843	3.763		4.5529	3243.97		4.48802	1776.64
242.1	4.5526		22.8029	3.763		4.55295	3239.61		4.4881	1766.49
242.3	4.5526		22.8216	3.763		4.553	3234.67		4.48818	1756.43
242.5	4.5526		22.84	3.763		4.55306	3229.19		4.48826	1746.43
242.7	4.5526		22.8587	3.7633		4.55311	3223.19		4.48835	1736.49
242.9	4.5526		22.8771	3.7633		4.55317	3216.69		4.48843	1726.61
243.1	4.5526		22.8956	3.7633		4.55323	3209.74		4.48851	1716.79
243.3	4.5526		22.9142	3.7633		4.55329	3202.36		4.4886	1707.01
243.5	4.5526		22.9328	3.7633		4.55335	3194.6		4.48868	1697.27
243.7	4.5533		22.9513	3.7633		4.55341	3186.48		4.48877	1687.57
243.9	4.5533		22.9698	3.7636		4.55348	3178.05		4.48885	1677.9
244.1	4.5526		22.9885	3.7636		4.55355	3169.35		4.48894	1668.26
244.3	4.5533		23.0069	3.7636		4.55362	3160.42		4.48903	1658.65
244.5	4.5533		23.0255	3.7636		4.55369	3151.3		4.48912	1649.06
244.7	4.5533		23.0441	3.7639		4.55377	3142.03		4.48922	1639.5
244.9	4.5536		23.0628	3.7639		4.55384	3132.65		4.48931	1629.95
245.1	4.5536		23.0816	3.7639		4.55392	3123.21		4.48941	1620.42
245.3	4.5536		23.1001	3.7639		4.554	3113.73		4.48951	1610.91
245.5	4.5542		23.1186	3.7639		4.55408	3104.26		4.48961	1601.41
245.7	4.5545		23.1372	3.7642		4.55416	3094.84		4.48971	1591.93
245.9	4.5539		23.1556	3.7642		4.55424	3085.49		4.48981	1582.46
246.1	4.5545		23.1741	3.7642		4.55432	3076.26		4.48992	1573
246.3	4.5545		23.1929	3.7642		4.55441	3067.17		4.49002	1563.56
246.5	4.5545		23.2114	3.7645		4.55449	3058.25		4.49013	1554.13
246.7	4.5545		23.2299	3.7645		4.55458	3049.54		4.49024	1544.72
246.9	4.5551		23.2484	3.7645		4.55466	3041.04		4.49036	1535.32
247	4.5545		23.2671	3.7645		4.55474	3032.79		4.49047	1525.93
247.2	4.5545		23.2856	3.7645		4.55483	3024.81		4.49059	1516.57
247.4	4.5554		23.3041	3.7645		4.55491	3017.1		4.49071	1507.22
247.6	4.5554		23.3226	3.7648		4.555	3009.69		4.49083	1497.89
247.8	4.5554		23.3411	3.7648		4.55508	3002.57		4.49095	1488.59
248	4.5554		23.3598	3.7648		4.55516	2995.77		4.49108	1479.31
248.2	4.5557		23.3785	3.7648		4.55524	2989.28		4.49121	1470.05
248.4	4.5557		23.397	3.7651		4.55532	2983.11		4.49133	1460.83
248.6	4.5557		23.4155	3.7651		4.5554	2977.25		4.49147	1451.64
248.8	4.5561		23.4341	3.7651		4.55548	2971.7		4.4916	1442.48
249	4.5557		23.4528	3.7651		4.55555	2966.45		4.49173	1433.36
249.2	4.5554		23.4716	3.7651		4.55563	2961.49		4.49187	1424.28
249.4	4.5561		23.4902	3.7651		4.5557	2956.81		4.49201	1415.24
249.6	4.5557		23.5088	3.7651		4.55577	2952.4		4.49215	1406.24
249.8	4.5564		23.5272	3.7655		4.55584	2948.24		4.49229	1397.3
250	4.5561		23.546	3.7655		4.55591	2944.3		4.49243	1388.4
250.2	4.5564		23.5644	3.7655		4.55598	2940.57		4.49257	1379.56
250.4	4.5564		23.5831	3.7655		4.55605	2937.02		4.49272	1370.78
250.6	4.5564		23.6016	3.7658		4.55612	2933.62		4.49286	1362.05
250.8	4.5564		23.6201	3.7658		4.55618	2930.35		4.49301	1353.39
251	4.5557		23.6386	3.7658		4.55625	2927.18		4.49315	1344.79
251.2	4.5564		23.6573	3.7658		4.55631	2924.08		4.4933	1336.26
251.4	4.5561		23.6759	3.7658		4.55637	2921		4.49344	1327.8
251.6	4.5564		23.6943	3.7658		4.55643	2917.93		4.49358	1319.42
251.8	4.5567		23.7128	3.7658		4.55649	2914.83		4.49373	1311.11
252	4.5564		23.7313	3.7661		4.55655	2911.66		4.49387	1302.89
252.2	4.5567		23.7498	3.7661		4.55661	2908.39		4.49402	1294.74
252.4	4.557		23.7684	3.7661		4.55667	2904.98		4.49417	1286.68
252.6	4.5567		23.7869	3.7661		4.55673	2901.4		4.49431	1278.71
252.8	4.557		23.8054	3.7664		4.55679	2897.61		4.49446	1270.83
253	4.5567		23.8239	3.7664		4.55684	2893.59		4.4946	1263.03
253.1	4.557		23.8424	3.7664		4.5569	2889.29		4.49475	1255.34
253.3	4.5567		23.8612	3.7664		4.55696	2884.69		4.49489	1247.73
253.5	4.5573		23.8797	3.7664		4.55702	2879.76		4.49504	1240.23
253.7	4.5573		23.8982	3.7664		4.55707	2874.45		4.49518	1232.83
253.9	4.5573		23.9167	3.7667		4.55713	2868.76		4.49533	1225.53
254.1	4.5573		23.9353	3.7667		4.55719	2862.64		4.49547	1218.33
254.3	4.5573		23.9539	3.7667		4.55725	2856.09		4.49562	1211.24
254.5	4.5573		23.9724	3.7667		4.55731	2849.06		4.49577	1204.25
254.7	4.5573		23.991	3.767		4.55737	2841.55		4.49591	1197.37
254.9	4.5573		24.0095	3.767		4.55743	2833.53		4.49606	1190.61
255.1	4.5573		24.0281	3.767		4.55749	2824.98		4.49621	1183.95
255.3	4.5573		24.0466	3.767		4.55755	2815.91		4.49635	1177.41
255.5	4.5573		24.0653	3.767		4.55762	2806.28		4.4965	1170.97
255.7	4.5573		24.084	3.767		4.55768	2796.1		4.49665	1164.66
255.9	4.5573		24.1026	3.7673		4.55774	2785.35		4.49679	1158.45
256.1	4.5573		24.121	3.7673		4.55781	2774.04		4.49694	1152.37
256.3	4.5576		24.1395	3.7673		4.55788	2762.15		4.49709	1146.4
256.5	4.5576		24.1581	3.7676		4.55794	2749.69		4.49724	1140.54
256.7	4.5576		24.1766	3.7676		4.55801	2736.66		4.49739	1134.8
256.9	4.5579		24.1953	3.7676		4.55808	2723.07		4.49754	1129.18
257.1	4.5579		24.2138	3.7676		4.55815	2708.92		4.4977	1123.68
257.3	4.5579		24.2324	3.7676		4.55822	2694.21		4.49785	1118.3
257.5	4.5582		24.251	3.7676		4.5583	2678.96		4.49801	1113.03
257.7	4.5585		24.2696	3.7679		4.55837	2663.19		4.49816	1107.89
257.9	4.5582		24.2882	3.7679		4.55844	2646.9		4.49832	1102.86
258.1	4.5592		24.3067	3.7679		4.55852	2630.1		4.49848	1097.95
258.3	4.5585		24.3251	3.7679		4.55859	2612.82		4.49864	1093.16
258.5	4.5588		24.3436	3.7679		4.55867	2595.08		4.49881	1088.48
258.7	4.5588		24.3621	3.7682		4.55874	2576.88		4.49897	1083.92
258.9	4.5585		24.3806	3.7682		4.55882	2558.25		4.49914	1079.48
259.1	4.5592		24.3991	3.7682		4.5589	2539.22		4.49931	1075.16
259.3	4.5588		24.4176	3.7682		4.55898	2519.79		4.49948	1070.95
259.5	4.5592		24.4361	3.7682		4.55906	2499.99		4.49965	1066.86
259.7	4.5592		24.4547	3.7682		4.55914	2479.85		4.49982	1062.89
259.9	4.5592		24.4732	3.7682		4.55922	2459.39		4.49999	1059.02
260	4.5592		24.4917	3.7686		4.5593	2438.62		4.50017	1055.27
260.2	4.5592		24.5102	3.7686		4.55938	2417.58		4.50034	1051.64
260.4	4.5595		24.5287	3.7686		4.55946	2396.28		4.50052	1048.11
260.6	4.5592		24.5471	3.7689		4.55954	2374.75		4.50069	1044.7
260.8	4.5595		24.5656	3.7689		4.55962	2353.01		4.50087	1041.4
261	4.5598		24.5842	3.7689		4.55971	2331.09		4.50105	1038.21
261.2	4.5601		24.6031	3.7689		4.55979	2309		4.50123	1035.12
261.4	4.5598		24.6215	3.7689		4.55988	2286.78		4.50141	1032.15
261.6	4.5601		24.6401	3.7689		4.55996	2264.44		4.50159	1029.27
261.8	4.5601		24.6586	3.7689		4.56005	2242		4.50178	1026.51
262	4.5604		24.677	3.7692		4.56013	2219.48		4.50196	1023.85
262.2	4.5601		24.6955	3.7692		4.56022	2196.92		4.50214	1021.29
262.4	4.5601		24.714	3.7692		4.56031	2174.32		4.50233	1018.83
262.6	4.5601		24.7325	3.7692		4.5604	2151.71		4.50251	1016.47
262.8	4.5601		24.751	3.7695		4.56049	2129.11		4.5027	1014.21
263	4.5607		24.7695	3.7695		4.56058	2106.53		4.50288	1012.05
263.2	4.5604		24.7879	3.7695		4.56067	2084		4.50307	1009.99
263.4	4.5607		24.8065	3.7695		4.56076	2061.53		4.50325	1008.01
263.6	4.561		24.825	3.7695		4.56086	2039.15		4.50344	1006.14
263.8	4.561		24.8434	3.7695		4.56096	2016.86		4.50362	1004.35
264	4.561		24.862	3.7698		4.56105	1994.68		4.50381	1002.65
264.2	4.561		24.8806	3.7698		4.56115	1972.64		4.50399	1001.05
264.4	4.5613		24.899	3.7698		4.56125	1950.73		4.50418	999.525
264.6	4.561		24.9177	3.7698		4.56136	1928.99		4.50436	998.088
264.8	4.561		24.9361	3.7701		4.56146	1907.41		4.50455	996.735
265	4.5613		24.9547	3.7701		4.56157	1886.02		4.50473	995.464
265.2	4.561		24.9732	3.7701		4.56167	1864.83		4.50492	994.272
265.4	4.561		24.9916	3.7701		4.56178	1843.84		4.5051	993.158
265.6	4.5616		25.0101	3.7701		4.5619	1823.06		4.50529	992.12
265.8	4.5619		25.0287	3.7701		4.56201	1802.52		4.50547	991.155
266	4.5619		25.0472	3.7701		4.56213	1782.2		4.50565	990.263
266.2	4.5616		25.0657	3.7704		4.56224	1762.13		4.50584	989.441
266.3	4.5619		25.0842	3.7704		4.56236	1742.31		4.50602	988.687
266.5	4.5623		25.1026	3.7704		4.56249	1722.74		4.5062	987.999
266.7	4.5623		25.1211	3.7704		4.56261	1703.43		4.50638	987.375
266.9	4.5623		25.1397	3.771		4.56274	1684.39		4.50657	986.813
267.1	4.5629		25.1581	3.771		4.56287	1665.62		4.50675	986.31
267.3	4.5629		25.1767	3.771		4.563	1647.12		4.50693	985.864
267.5	4.5629		25.1952	3.771		4.56313	1628.9		4.50711	985.474
267.7	4.5629		25.2136	3.771		4.56326	1610.96		4.50729	985.136
267.9	4.5629		25.2322	3.7713		4.5634	1593.29		4.50747	984.849
268.1	4.5638		25.2508	3.7713		4.56354	1575.91		4.50765	984.611
268.3	4.5635		25.2693	3.7713		4.56368	1558.8		4.50783	984.418
268.5	4.5638		25.2879	3.7713		4.56382	1541.98		4.50801	984.268
268.7	4.5638		25.3064	3.7713		4.56396	1525.43		4.50819	984.16
268.9	4.5638		25.3249	3.7717		4.56411	1509.16		4.50837	984.09
269.1	4.5641		25.3434	3.7717		4.56425	1493.16		4.50855	984.057
269.3	4.5638		25.3618	3.7717		4.5644	1477.44		4.50872	984.057
269.5	4.5638		25.3804	3.7717		4.56455	1461.99		4.5089	984.089
269.7	4.5647		25.3989	3.7717		4.5647	1446.8		4.50908	984.15
269.9	4.5647		25.4174	3.772		4.56486	1431.87		4.50926	984.237
270.1	4.565		25.4359	3.772		4.56501	1417.2		4.50943	984.348
270.3	4.5654		25.4544	3.772		4.56516	1402.79		4.50961	984.48
270.5	4.5657		25.4728	3.772		4.56532	1388.62		4.50978	984.632
270.7	4.5657		25.4913	3.7723		4.56548	1374.69		4.50996	984.799
270.9	4.5657		25.5099	3.7723		4.56563	1361.01		4.51013	984.981
271.1	4.5657		25.5285	3.7723		4.56579	1347.55		4.5103	985.174
271.3	4.5657		25.5471	3.7723		4.56595	1334.32		4.51048	985.376
271.5	4.5657		25.5655	3.7723		4.56611	1321.31		4.51065	985.584
271.7	4.566		25.584	3.7723		4.56628	1308.5		4.51082	985.797
271.9	4.5669		25.6026	3.7723		4.56644	1295.91		4.51099	986.011
272.1	4.5666		25.6213	3.7726		4.5666	1283.51		4.51116	986.224
272.3	4.5672		25.6398	3.7726		4.56677	1271.3		4.51133	986.434
272.5	4.5669		25.6583	3.7726		4.56693	1259.27		4.5115	986.638
272.6	4.5672		25.6769	3.7726		4.5671	1247.42		4.51166	986.834
272.8	4.5672		25.6954	3.7729		4.56726	1235.74		4.51183	987.02
273	4.5669		25.7139	3.7729		4.56743	1224.21		4.512	987.194
273.2	4.5672		25.7326	3.7729		4.5676	1212.84		4.51216	987.352
273.4	4.5675		25.7512	3.7729		4.56776	1201.6		4.51233	987.494
273.6	4.5678		25.7698	3.7729		4.56793	1190.51		4.51249	987.616
273.8	4.5675		25.7884	3.7729		4.5681	1179.53		4.51265	987.718
274	4.5678		25.8071	3.7729		4.56827	1168.68		4.51282	987.795
274.2	4.5685		25.8257	3.7732		4.56844	1157.93		4.51298	987.848
274.4	4.5685		25.8444	3.7732		4.56861	1147.28		4.51314	987.873
274.6	4.5688		25.8631	3.7732		4.56878	1136.73		4.51331	987.868
274.8	4.5685		25.8817	3.7735		4.56895	1126.26		4.51347	987.833
275	4.5691		25.9004	3.7735		4.56912	1115.86		4.51363	987.764
275.2	4.5694		25.9188	3.7735		4.56929	1105.54		4.51379	987.661
275.4	4.5691		25.9374	3.7735		4.56946	1095.27		4.51395	987.521
275.6	4.57		25.9559	3.7735		4.56963	1085.06		4.51411	987.344
275.8	4.5703		25.9747	3.7735		4.56981	1074.9		4.51427	987.126
276	4.5703		25.9934	3.7738		4.56998	1064.78		4.51443	986.868
276.2	4.5703		26.012	3.7738		4.57016	1054.69		4.51459	986.567
276.4	4.5706		26.0306	3.7738		4.57033	1044.63		4.51475	986.222
276.6	4.5706		26.0494	3.7741		4.57051	1034.6		4.51491	985.832
276.8	4.5712		26.0679	3.7741		4.57069	1024.59		4.51506	985.396
277	4.5712		26.0864	3.7741		4.57087	1014.59		4.51522	984.912
277.2	4.5712		26.1049	3.7741		4.57105	1004.6		4.51538	984.38
277.4	4.5716		26.1234	3.7741		4.57124	994.624		4.51554	983.797
277.6	4.5719		26.1418	3.7741		4.57142	984.65		4.5157	983.165
277.8	4.5719		26.1603	3.7741		4.57161	974.68		4.51586	982.481
278	4.5722		26.1788	3.7744		4.5718	964.71		4.51602	981.744
278.2	4.5712		26.1975	3.7744		4.57199	954.74		4.51618	980.955
278.4	4.5716		26.2161	3.7744		4.57219	944.77		4.51634	980.112
278.6	4.5712		26.2346	3.7744		4.57239	934.798		4.5165	979.215
278.7	4.5719		26.2532	3.7748		4.57259	924.825		4.51666	978.264
278.9	4.5716		26.2717	3.7748		4.5728	914.851		4.51682	977.257
279.1	4.5719		26.2902	3.7748		4.57301	904.878		4.51699	976.196
279.3	4.5722		26.3087	3.7748		4.57322	894.907		4.51715	975.078
279.5	4.5725		26.3273	3.7748		4.57344	884.94		4.51731	973.904
279.7	4.5728		26.3458	3.7748		4.57366	874.979		4.51747	972.675
279.9	4.5731		26.3642	3.7748		4.57388	865.026		4.51764	971.389
280.1	4.5731		26.3827	3.7751		4.57411	855.084		4.5178	970.048
280.3	4.5734		26.4012	3.7751		4.57435	845.157		4.51797	968.65
280.5	4.574		26.4197	3.7751		4.57458	835.247		4.51813	967.196
280.7	4.5747		26.4382	3.7754		4.57483	825.359		4.51829	965.687
280.9	4.575		26.4569	3.7754		4.57508	815.495		4.51846	964.122
281.1	4.575		26.4755	3.7754		4.57533	805.661		4.51863	962.502
281.3	4.5753		26.4941	3.7754		4.57559	795.86		4.51879	960.827
281.5	4.575		26.5125	3.7754		4.57585	786.095		4.51896	959.098
281.7	4.575		26.5312	3.7754		4.57612	776.373		4.51913	957.314
281.9	4.5756		26.5496	3.7757		4.57639	766.696		4.51929	955.477
282.1	4.5765		26.5683	3.7757		4.57667	757.069		4.51946	953.588
282.3	4.5768		26.5867	3.7757		4.57695	747.497		4.51963	951.646
282.5	4.5768		26.6052	3.7757		4.57724	737.984		4.5198	949.652
282.7	4.5768		26.6237	3.7757		4.57753	728.535		4.51997	947.607
282.9	4.5768		26.6422	3.776		4.57783	719.153		4.52014	945.512
283.1	4.5771		26.6606	3.776		4.57813	709.845		4.52032	943.368
283.3	4.5774		26.6791	3.776		4.57843	700.613		4.52049	941.175
283.5	4.5771		26.6976	3.776		4.57874	691.462		4.52066	938.935
283.7	4.5784		26.7161	3.776		4.57905	682.396		4.52083	936.647
283.9	4.5793		26.7346	3.776		4.57937	673.42		4.52101	934.314
284.1	4.5796		26.7531	3.7763		4.57969	664.536		4.52118	931.936
284.3	4.5805		26.7717	3.7763		4.58002	655.75		4.52136	929.513
284.5	4.5805		26.7902	3.7763		4.58035	647.064		4.52153	927.048
284.7	4.5805		26.8087	3.7763		4.58068	638.482		4.52171	924.54
284.9	4.5805		26.8271	3.7766		4.58102	630.008		4.52189	921.991
285.1	4.5815		26.8457	3.7766		4.58136	621.644		4.52207	919.403
285.3	4.5815		26.8642	3.7766		4.5817	613.394		4.52224	916.775
285.4	4.5824		26.8826	3.7766		4.58205	605.259		4.52242	914.11
285.6	4.5824		26.9011	3.7766		4.5824	597.244		4.5226	911.408
285.8	4.583		26.9196	3.7766		4.58276	589.349		4.52279	908.67
286	4.583		26.9381	3.7769		4.58312	581.577		4.52297	905.898
286.2	4.5833		26.9566	3.7769		4.58349	573.93		4.52315	903.092
286.4	4.5833		26.9751	3.7769		4.58386	566.41		4.52333	900.253
286.6	4.5836		26.9937	3.7769		4.58423	559.019		4.52352	897.384
286.8	4.584		27.0122	3.7772		4.58461	551.756		4.52371	894.484
287	4.5846		27.0307	3.7772		4.585	544.624		4.52389	891.555
287.2	4.5852		27.0492	3.7772		4.58538	537.623		4.52408	888.599
287.4	4.5855		27.0678	3.7772		4.58578	530.754		4.52427	885.615
287.6	4.5855		27.0863	3.7772		4.58618	524.017		4.52446	882.606
287.8	4.5861		27.1049	3.7772		4.58658	517.413		4.52465	879.572
288	4.5861		27.1234	3.7775		4.58699	510.94		4.52484	876.514
288.2	4.5858		27.1418	3.7775		4.58741	504.6		4.52503	873.433
288.4	4.5867		27.1603	3.7775		4.58783	498.392		4.52522	870.332
288.6	4.5871		27.1789	3.7775		4.58826	492.315		4.52542	867.209
288.8	4.5877		27.1974	3.7779		4.5887	486.368		4.52561	864.067
289	4.588		27.2159	3.7779		4.58914	480.551		4.52581	860.907
289.2	4.5889		27.2344	3.7779		4.58958	474.863		4.52601	857.729
289.4	4.5898		27.2529	3.7779		4.59004	469.302		4.5262	854.534
289.6	4.5898		27.2714	3.7779		4.59049	463.868		4.5264	851.324
289.8	4.5902		27.2899	3.7779		4.59096	458.558		4.5266	848.1
290	4.5898		27.3084	3.7782		4.59143	453.373		4.5268	844.861
290.2	4.5908		27.3269	3.7782		4.59191	448.308		4.52701	841.61
290.4	4.5908		27.3454	3.7782		4.59239	443.365		4.52721	838.346
290.6	4.5911		27.3639	3.7785		4.59288	438.539		4.52741	835.071
290.8	4.5917		27.3824	3.7785		4.59337	433.83		4.52762	831.786
291	4.5929		27.4009	3.7785		4.59387	429.235		4.52782	828.492
291.2	4.5933		27.4194	3.7785		4.59438	424.753		4.52803	825.188
291.4	4.5942		27.4379	3.7785		4.59489	420.381		4.52823	821.877
291.6	4.5948		27.4564	3.7785		4.59541	416.117		4.52844	818.558
291.8	4.5954		27.4749	3.7785		4.59593	411.959		4.52865	815.232
291.9	4.596		27.4935	3.7788		4.59645	407.904		4.52886	811.901
292.1	4.597		27.5119	3.7788		4.59698	403.951		4.52906	808.564
292.3	4.5979		27.5307	3.7788		4.59752	400.097		4.52927	805.223
292.5	4.5988		27.5491	3.7788		4.59805	396.339		4.52948	801.877
292.7	4.5991		27.5676	3.7791		4.5986	392.674		4.5297	798.529
292.9	4.5991		27.5861	3.7791		4.59914	389.102		4.52991	795.177
293.1	4.5991		27.6046	3.7791		4.5997	385.618		4.53012	791.822
293.3	4.6001		27.623	3.7791		4.60025	382.22		4.53033	788.466
293.5	4.6007		27.6415	3.7791		4.60081	378.906		4.53055	785.109
293.7	4.6016		27.66	3.7794		4.60137	375.672		4.53076	781.75
293.9	4.6029		27.6784	3.7794		4.60194	372.518		4.53098	778.391
294.1	4.6026		27.6969	3.7794		4.60251	369.439		4.5312	775.032
294.3	4.6032		27.7155	3.7794		4.60308	366.433		4.53141	771.673
294.5	4.6038		27.734	3.7797		4.60365	363.498		4.53163	768.314
294.7	4.6038		27.7526	3.7797		4.60423	360.631		4.53185	764.957
294.9	4.6047		27.7712	3.7797		4.60482	357.829		4.53207	761.601
295.1	4.605		27.7899	3.7797		4.6054	355.09		4.5323	758.247
295.3	4.6063		27.8083	3.7797		4.60599	352.412		4.53252	754.895
295.5	4.6066		27.8268	3.7797		4.60659	349.791		4.53274	751.544
295.7	4.6066		27.8454	3.7797		4.60718	347.226		4.53297	748.197
295.9	4.6066		27.864	3.7797		4.60778	344.713		4.53319	744.851
296.1	4.6072		27.8826	3.78		4.60839	342.251		4.53342	741.509
296.3	4.6075		27.901	3.78		4.60899	339.837		4.53365	738.17
296.5	4.6084		27.9196	3.78		4.6096	337.469		4.53388	734.833
296.7	4.6094		27.9381	3.7803		4.61021	335.145		4.53411	731.501
296.9	4.6094		27.9565	3.7803		4.61083	332.861		4.53434	728.171
297.1	4.6097		27.975	3.7803		4.61145	330.617		4.53457	724.846
297.3	4.6112		27.9936	3.7803		4.61207	328.41		4.5348	721.524
297.5	4.6112		28.012	3.7803		4.61269	326.237		4.53504	718.205
297.7	4.6122		28.0306	3.7803		4.61331	324.097		4.53527	714.891
297.9	4.6134		28.0491	3.7806		4.61394	321.987		4.53551	711.581
298.1	4.615		28.0677	3.7806		4.61457	319.906		4.53575	708.274
298.3	4.615		28.0862	3.7806		4.6152	317.852		4.53599	704.972
298.5	4.6153		28.1048	3.7806		4.61583	315.823		4.53624	701.673
298.6	4.6159		28.1234	3.781		4.61646	313.817		4.53648	698.379
298.8	4.6177		28.1419	3.781		4.6171	311.832		4.53672	695.088
299	4.6181		28.1604	3.781		4.61773	309.867		4.53697	691.802
299.2	4.6177		28.1789	3.781		4.61837	307.919		4.53722	688.519
299.4	4.6187		28.1974	3.781		4.619	305.988		4.53747	685.241
299.6	4.6193		28.2159	3.7813		4.61964	304.071		4.53772	681.967
299.8	4.6215		28.2344	3.7813		4.62028	302.168		4.53797	678.696
300	4.6224		28.2529	3.7813		4.62092	300.277		4.53822	675.429
300.2	4.6224		28.2715	3.7813		4.62156	298.397		4.53848	672.166
300.4	4.6233		28.2899	3.7816		4.6222	296.525		4.53874	668.907
300.6	4.6246		28.3084	3.7816		4.62285	294.663		4.53899	665.651
300.8	4.6252		28.3269	3.7816		4.62349	292.807		4.53925	662.399
301	4.6258		28.3454	3.7816		4.62414	290.958		4.53951	659.15
301.2	4.627		28.3639	3.7816		4.62479	289.114		4.53977	655.905
301.4	4.627		28.3824	3.7816		4.62544	287.274		4.54003	652.663
301.6	4.6283		28.4009	3.7819		4.6261	285.439		4.54029	649.424
301.8	4.6286		28.4193	3.7819		4.62676	283.607		4.54055	646.189
302	4.6295		28.4379	3.7819		4.62742	281.778		4.54082	642.956
302.2	4.628		28.4564	3.7819		4.62809	279.952		4.54108	639.727
302.4	4.6267		28.4749	3.7822		4.62877	278.128		4.54135	636.5
302.6	4.6264		28.4936	3.7822		4.62945	276.306		4.54162	633.276
302.8	4.627		28.5121	3.7822		4.63013	274.486		4.54189	630.055
303	4.627		28.5306	3.7822		4.63083	272.668		4.54216	626.836
303.2	4.628		28.5491	3.7822		4.63153	270.853		4.54243	623.62
303.4	4.6283		28.5678	3.7822		4.63224	269.039		4.5427	620.406
303.6	4.6295		28.5862	3.7822		4.63295	267.229		4.54297	617.195
303.8	4.6305		28.6048	3.7825		4.63368	265.421		4.54325	613.985
304	4.6317		28.6234	3.7825		4.63441	263.616		4.54352	610.778
304.2	4.6332		28.6418	3.7825		4.63516	261.815		4.5438	607.573
304.4	4.6342		28.6604	3.7828		4.63591	260.018		4.54408	604.371
304.6	4.6345		28.6789	3.7828		4.63667	258.226		4.54436	601.17
304.8	4.6363		28.6974	3.7828		4.63745	256.439		4.54464	597.971
304.9	4.6376		28.7159	3.7828		4.63823	254.658		4.54492	594.774
305.1	4.6388		28.7344	3.7828		4.63902	252.884		4.5452	591.579
305.3	4.6385		28.753	3.7828		4.63982	251.117		4.54549	588.385
305.5	4.6391		28.7717	3.7831		4.64063	249.357		4.54577	585.194
305.7	4.6401		28.7904	3.7831		4.64145	247.607		4.54606	582.004
305.9	4.641		28.8088	3.7831		4.64228	245.865		4.54634	578.816
306.1	4.6432		28.8273	3.7834		4.64312	244.133		4.54663	575.629
306.3	4.6438		28.8458	3.7834		4.64397	242.412		4.54692	572.445
306.5	4.6447		28.8643	3.7834		4.64483	240.702		4.54721	569.262
306.7	4.6456		28.8828	3.7834		4.64569	239.004		4.54751	566.081
306.9	4.6463		28.9014	3.7834		4.64657	237.318		4.5478	562.901
307.1	4.6469		28.9201	3.7834		4.64745	235.646		4.5481	559.724
307.3	4.6484		28.9386	3.7834		4.64834	233.986		4.54839	556.548
307.5	4.6494		28.9573	3.7837		4.64923	232.342		4.54869	553.374
307.7	4.65		28.9759	3.7837		4.65013	230.711		4.549	550.202
307.9	4.6503		28.9944	3.7837		4.65104	229.096		4.5493	547.032
308.1	4.6512		29.0129	3.7837		4.65196	227.497		4.5496	543.865
308.3	4.6522		29.0313	3.7841		4.65288	225.914		4.54991	540.699
308.5	4.6525		29.0498	3.7841		4.6538	224.347		4.55022	537.536
308.7	4.6531		29.0684	3.7841		4.65473	222.797		4.55053	534.375
308.9	4.654		29.0868	3.7841		4.65566	221.264		4.55084	531.217
309.1	4.6559		29.1054	3.7841		4.6566	219.749		4.55116	528.061
309.3	4.6577		29.124	3.7841		4.65755	218.251		4.55147	524.909
309.5	4.6577		29.1425	3.7844		4.6585	216.771		4.55179	521.759
309.7	4.6584		29.1611	3.7844		4.65945	215.309		4.55211	518.612
309.9	4.6605		29.1795	3.7844		4.6604	213.866		4.55244	515.468
310.1	4.6621		29.198	3.7847		4.66136	212.44		4.55276	512.327
310.3	4.6618		29.2165	3.7847		4.66233	211.034		4.55309	509.19
310.5	4.6627		29.235	3.7847		4.66329	209.645		4.55342	506.057
310.7	4.6642		29.2536	3.7847		4.66427	208.275		4.55375	502.928
310.9	4.6661		29.2721	3.7847		4.66524	206.923		4.55409	499.803
311.1	4.6667		29.2906	3.7847		4.66622	205.59		4.55442	496.682
311.2	4.6673		29.3091	3.785		4.6672	204.275		4.55476	493.565
311.4	4.6692		29.3276	3.785		4.66819	202.977		4.5551	490.453
311.6	4.6701		29.346	3.785		4.66918	201.698		4.55545	487.346
311.8	4.6704		29.3645	3.785		4.67018	200.436		4.55579	484.244
312	4.6708		29.3831	3.785		4.67118	199.191		4.55614	481.148
312.2	4.6714		29.4015	3.7853		4.67219	197.963		4.5565	478.057
312.4	4.6726		29.4201	3.7853		4.6732	196.752		4.55685	474.971
312.6	4.6735		29.4386	3.7853		4.67421	195.557		4.55721	471.892
312.8	4.6735		29.4571	3.7853		4.67524	194.378		4.55757	468.819
313	4.6751		29.4756	3.7853		4.67626	193.214		4.55794	465.752
313.2	4.6763		29.4941	3.7856		4.67729	192.066		4.55831	462.692
313.4	4.6779		29.5126	3.7856		4.67833	190.932		4.55868	459.64
313.6	4.6779		29.5311	3.7856		4.67938	189.812		4.55905	456.594
313.8	4.6791		29.5496	3.7856		4.68042	188.706		4.55943	453.555
314	4.6801		29.5681	3.7859		4.68148	187.614		4.55981	450.525
314.2	4.681		29.5866	3.7859		4.68254	186.534		4.56019	447.502
314.4	4.6813		29.6051	3.7859		4.68361	185.466		4.56058	444.487
314.6	4.6835		29.6235	3.7859		4.68468	184.409		4.56097	441.481
314.8	4.685		29.642	3.7859		4.68577	183.364		4.56137	438.483
315	4.6863		29.6605	3.7859		4.68685	182.33		4.56176	435.495
315.2	4.6869		29.6789	3.7862		4.68795	181.306		4.56216	432.515
315.4	4.6884		29.6975	3.7862		4.68905	180.292		4.56257	429.545
315.6	4.6894		29.7161	3.7862		4.69015	179.288		4.56297	426.584
315.8	4.6912		29.7345	3.7862		4.69126	178.292		4.56338	423.633
316	4.6912		29.7531	3.7865		4.69238	177.305		4.56379	420.692
316.2	4.6928		29.7716	3.7865		4.69351	176.325		4.56421	417.762
316.4	4.694		29.79	3.7865		4.69464	175.354		4.56463	414.842
316.6	4.6953		29.8086	3.7865		4.69578	174.39		4.56505	411.932
316.8	4.6959		29.8271	3.7865		4.69692	173.433		4.56548	409.034
317	4.6977		29.8455	3.7865		4.69807	172.483		4.56591	406.146
317.2	4.699		29.864	3.7868		4.69923	171.539		4.56634	403.27
317.4	4.6996		29.8826	3.7868		4.70039	170.601		4.56678	400.406
317.5	4.7018		29.9012	3.7868		4.70155	169.669		4.56722	397.553
317.7	4.703		29.9197	3.7868		4.70273	168.742		4.56766	394.712
317.9	4.7039		29.9382	3.7872		4.7039	167.821		4.56811	391.883
318.1	4.7042		29.9569	3.7872		4.70509	166.905		4.56856	389.066
318.3	4.7061		29.9753	3.7872		4.70628	165.994		4.56901	386.262
318.5	4.7077		29.9938	3.7872		4.70747	165.087		4.56947	383.47
318.7	4.708		30.0123	3.7872		4.70868	164.185		4.56993	380.691
318.9	4.7095		30.0308	3.7872		4.70988	163.287		4.57039	377.925
319.1	4.7098		30.0495	3.7875		4.7111	162.394		4.57085	375.173
319.3	4.712		30.0679	3.7875		4.71231	161.505		4.57132	372.433
319.5	4.7126		30.0865	3.7875		4.71354	160.619		4.57179	369.706
319.7	4.7139		30.1051	3.7875		4.71477	159.738		4.57226	366.993
319.9	4.7148		30.1235	3.7878		4.71601	158.86		4.57274	364.294
320.1	4.717		30.142	3.7878		4.71725	157.986		4.57322	361.608
320.3	4.7176		30.1606	3.7878		4.7185	157.116		4.5737	358.936
320.5	4.7191		30.1791	3.7878		4.71976	156.249		4.57418	356.278
320.7	4.7201		30.1976	3.7878		4.72102	155.386		4.57467	353.635
320.9	4.7219		30.2162	3.7878		4.72229	154.527		4.57516	351.005
321.1	4.7228		30.2348	3.7881		4.72357	153.671		4.57565	348.389
321.3	4.7244		30.2535	3.7881		4.72486	152.819		4.57615	345.788
321.5	4.7263		30.272	3.7884		4.72615	151.97		4.57665	343.201
321.7	4.7266		30.2906	3.7884		4.72745	151.126		4.57716	340.628
321.9	4.7278		30.3091	3.7884		4.72876	150.285		4.57766	338.07
322.1	4.729		30.3276	3.7884		4.73008	149.448		4.57818	335.527
322.3	4.7297		30.3462	3.7884		4.73141	148.614		4.57869	332.998
322.5	4.7315		30.3647	3.7884		4.73275	147.784		4.57921	330.484
322.7	4.7331		30.3831	3.7887		4.73409	146.958		4.57974	327.985
322.9	4.734		30.4016	3.7887		4.73544	146.135		4.58026	325.501
323.1	4.7356		30.4201	3.7887		4.73681	145.315		4.5808	323.031
323.3	4.7368		30.4386	3.7887		4.73818	144.499		4.58133	320.576
323.5	4.7377		30.457	3.789		4.73956	143.687		4.58187	318.137
323.7	4.7399		30.4756	3.789		4.74095	142.878		4.58242	315.712
323.9	4.7405		30.4941	3.789		4.74236	142.072		4.58297	313.302
324.1	4.7424		30.5125	3.789		4.74377	141.27		4.58352	310.907
324.2	4.7436		30.531	3.789		4.74519	140.471		4.58408	308.528
324.4	4.7449		30.5496	3.789		4.74662	139.675		4.58464	306.163
324.6	4.747		30.568	3.7893		4.74806	138.883		4.58521	303.813
324.8	4.7486		30.5865	3.7893		4.74951	138.093		4.58578	301.479
325	4.7501		30.605	3.7893		4.75097	137.307		4.58636	299.16
325.2	4.7517		30.6234	3.7893		4.75244	136.524		4.58694	296.855
325.4	4.7532		30.6419	3.7896		4.75392	135.743		4.58753	294.566
325.6	4.7538		30.6605	3.7896		4.75541	134.966		4.58812	292.293
325.8	4.7557		30.6789	3.7896		4.75691	134.191		4.58872	290.034
326	4.7576		30.6974	3.7896		4.75841	133.419		4.58932	287.79
326.2	4.7582		30.7159	3.7896		4.75993	132.65		4.58993	285.562
326.4	4.7613		30.7345	3.7899		4.76145	131.889		4.59054	283.349
326.6	4.7622		30.753	3.7899		4.76299	131.128		4.59116	281.151
326.8	4.7635		30.7716	3.7899		4.76453	130.368		4.59179	278.968
327	4.7647		30.79	3.7899		4.76607	129.607		4.59242	276.801
327.2	4.7669		30.8085	3.7903		4.76763	128.846		4.59306	274.648
327.4	4.7678		30.827	3.7903		4.76919	128.085		4.5937	272.511
327.6	4.7693		30.8454	3.7903		4.77076	127.324		4.59435	270.389
327.8	4.7718		30.864	3.7903		4.77234	126.563		4.595	268.282
328	4.7731		30.8825	3.7903		4.77392	125.803		4.59566	266.19
328.2	4.7752		30.9011	3.7906		4.77551	125.042		4.59632	264.113
328.4	4.7768		30.9196	3.7906		4.7771	124.281		4.59699	262.052
328.6	4.7777		30.9381	3.7906		4.7787	123.52		4.59766	260.006
328.8	4.7802		30.9566	3.7906		4.7803	122.759		4.59834	257.974
329	4.7814		30.9752	3.7909		4.7819	121.999		4.59903	255.958
329.2	4.7824		30.9937	3.7906		4.78351	121.238		4.59972	253.957
329.4	4.7842		31.0122	3.7909		4.78512	120.477		4.60041	251.972
329.6	4.7858		31.0308	3.7909		4.78674	119.716		4.60112	250.001
329.8	4.7886		31.0495	3.7909		4.78835	118.955		4.60182	248.045
330	4.7901		31.0679	3.7909		4.78996	118.195		4.60254	246.104
330.2	4.7914		31.0864	3.7912		4.79158	117.434		4.60326	244.179
330.4	4.7932		31.1051	3.7912		4.79319	116.673		4.60398	242.268
330.6	4.7945		31.1237	3.7912		4.7948	115.912		4.60472	240.373
330.7	4.7966		31.1422	3.7912		4.79641	115.151		4.60546	238.492
330.9	4.7988		31.1606	3.7915		4.79803	114.391		4.6062	236.627
331.1	4.8		31.1791	3.7915		4.79964	113.63		4.60695	234.776
			31.1976	3.7915					4.60771	232.941
			31.2161	3.7915					4.60847	231.12
			31.2346	3.7915					4.60925	229.314
			31.2532	3.7918					4.61002	227.524
			31.2718	3.7918					4.61081	225.748
			31.2903	3.7918					4.6116	223.987
			31.3088	3.7918					4.6124	222.24
			31.3272	3.7921					4.6132	220.509
			31.346	3.7921					4.61401	218.792
			31.3645	3.7921					4.61483	217.091
			31.3831	3.7921					4.61566	215.404
			31.4016	3.7921					4.61649	213.731
			31.4201	3.7921					4.61733	212.074
			31.4386	3.7924					4.61818	210.431
			31.457	3.7924					4.61903	208.803
			31.4755	3.7924					4.61989	207.189
			31.4941	3.7924					4.62076	205.59
			31.5126	3.793					4.62163	204.006
			31.5311	3.793					4.62251	202.436
			31.5496	3.793					4.6234	200.881
			31.5681	3.793					4.62429	199.34
			31.5867	3.793					4.62519	197.814
			31.6051	3.793					4.62609	196.302
			31.6236	3.7934					4.627	194.805
			31.6422	3.7934					4.62792	193.322
			31.6607	3.7934					4.62885	191.853
			31.6794	3.7937					4.62977	190.399
			31.6979	3.7937					4.63071	188.959
			31.7165	3.7937					4.63165	187.533
			31.7352	3.7937					4.6326	186.122
			31.7537	3.7937					4.63356	184.725
			31.7721	3.794					4.63452	183.342
			31.7906	3.794					4.63549	181.973
			31.8092	3.794					4.63646	180.618
			31.8277	3.794					4.63745	179.277
			31.8462	3.794					4.63843	177.951
			31.8647	3.7943					4.63943	176.638
			31.8833	3.7943					4.64043	175.34
			31.9018	3.7943					4.64144	174.055
			31.9202	3.7943					4.64245	172.785
			31.9387	3.7943					4.64347	171.528
			31.9573	3.7943					4.6445	170.285
			31.9757	3.7946					4.64553	169.056
			31.9942	3.7946					4.64658	167.841
			32.0127	3.7946					4.64763	166.64
			32.0313	3.7949					4.64869	165.452
			32.0498	3.7949					4.64975	164.278
			32.0684	3.7949					4.65083	163.118
			32.0868	3.7949					4.65192	161.972
			32.1053	3.7949					4.65301	160.839
			32.1239	3.7949					4.65411	159.72
			32.1424	3.7952					4.65523	158.615
			32.1609	3.7952					4.65635	157.523
			32.1794	3.7952					4.65748	156.444
			32.1979	3.7952					4.65862	155.379
			32.2164	3.7955					4.65976	154.328
			32.2349	3.7955					4.66092	153.29
			32.2533	3.7955					4.66209	152.265
			32.2719	3.7955					4.66326	151.254
			32.2904	3.7955					4.66444	150.256
			32.309	3.7955					4.66564	149.271
			32.3276	3.7958					4.66684	148.3
			32.3461	3.7958					4.66805	147.342
			32.3646	3.7961					4.66927	146.397
			32.3831	3.7961					4.6705	145.465
			32.4019	3.7961					4.67174	144.546
			32.4204	3.7961					4.67299	143.641
			32.4389	3.7961					4.67425	142.748
			32.4574	3.7961					4.67552	141.868
			32.4758	3.7961					4.6768	141.001
			32.4943	3.7965					4.67809	140.147
			32.5129	3.7965					4.67939	139.306
			32.5313	3.7965					4.68069	138.478
			32.5498	3.7965					4.68201	137.662
			32.5685	3.7968					4.68333	136.858
			32.587	3.7968					4.68467	136.068
			32.6055	3.7968					4.68601	135.289
			32.624	3.7968					4.68736	134.524
			32.6425	3.7968					4.68872	133.77
			32.661	3.7971					4.69008	133.029
			32.6794	3.7971					4.69146	132.3
			32.698	3.7971					4.69284	131.582
			32.7165	3.7971					4.69423	130.877
			32.7352	3.7974					4.69563	130.184
			32.7537	3.7974					4.69704	129.502
			32.7721	3.7974					4.69845	128.832
			32.7907	3.7974					4.69988	128.174
			32.8092	3.7977					4.70131	127.527
			32.8277	3.7977					4.70275	126.891
			32.8463	3.7977					4.70419	126.267
			32.8648	3.7977					4.70565	125.653
			32.8833	3.7977					4.70711	125.051
			32.9018	3.798					4.70857	124.459
			32.9203	3.798					4.71004	123.877
			32.9389	3.798					4.71152	123.306
			32.9574	3.798					4.713	122.746
			32.9759	3.798					4.71449	122.196
			32.9944	3.7983					4.71598	121.655
			33.0129	3.7983					4.71747	121.124
			33.0315	3.7983					4.71897	120.603
			33.05	3.7983					4.72047	120.092
			33.0686	3.7986					4.72198	119.59
			33.0873	3.7986					4.72349	119.098
			33.106	3.7986					4.725	118.614
			33.1244	3.7986					4.72651	118.139
			33.1429	3.7986					4.72803	117.672
			33.1614	3.7989					4.72955	117.214
			33.1799	3.7989					4.73107	116.763
			33.1985	3.7989					4.7326	116.32
			33.2171	3.7989					4.73412	115.885
			33.2356	3.7992					4.73565	115.457
			33.2541	3.7992					4.73719	115.036
			33.2727	3.7992					4.73872	114.621
			33.2913	3.7992					4.74026	114.214
			33.3098	3.7992					4.74179	113.812
			33.3284	3.7996					4.74333	113.416
			33.3469	3.7996					4.74488	113.027
			33.3654	3.7996					4.74642	112.642
			33.3839	3.7999					4.74796	112.264
			33.4024	3.7999					4.74951	111.89
			33.4209	3.7999					4.75106	111.521
			33.4396	3.7999					4.75262	111.157
			33.4582	3.7999					4.75418	110.797
			33.4768	3.7999					4.75573	110.442
			33.4952	3.7999					4.7573	110.091
			33.5137	3.8002					4.75886	109.754
			33.5324	3.8002					4.76043	109.416
			33.551	3.8002					4.762	109.079
			33.5695	3.8005					4.76357	108.742
			33.588	3.8005					4.76515	108.404
			33.6066	3.8005					4.76672	108.067
			33.6251	3.8005					4.76831	107.73
			33.6437	3.8005					4.76989	107.393
			33.6621	3.8005					4.77148	107.055
			33.6808	3.8008					4.77307	106.718
			33.6993	3.8008					4.77466	106.381
			33.7178	3.8008					4.77626	106.043
			33.7364	3.8008					4.77785	105.706
			33.755	3.8011					4.77945	105.369
			33.7736	3.8011					4.78104	105.031
			33.792	3.8011					4.78264	104.694
			33.8107	3.8011					4.78424	104.357
			33.8292	3.8011					4.78583	104.019
			33.8479	3.8014					4.78743	103.682
			33.8666	3.8014					4.78902	103.345
			33.8851	3.8014					4.79062	103.007
			33.9035	3.8017					4.79221	102.67
			33.922	3.8017					4.79381	102.333
			33.9406	3.8017					4.79541	101.995
			33.9591	3.8017					4.797	101.658
			33.9778	3.8017
			33.9963	3.802
			34.0148	3.802
			34.0333	3.802
			34.0518	3.802
			34.0703	3.8023
			34.0889	3.8023
			34.1075	3.8023
			34.1259	3.8023
			34.1445	3.8023
			34.163	3.8023
			34.1814	3.8027
			34.1999	3.8027
			34.2186	3.8027
			34.2371	3.803
			34.2557	3.803
			34.2741	3.803
			34.2926	3.803
			34.3111	3.803
			34.3296	3.803
			34.3482	3.8033
			34.3667	3.8033
			34.3851	3.8033
			34.4036	3.8036
			34.4222	3.8036
			34.4406	3.8036
			34.4592	3.8036
			34.4778	3.8036
			34.4962	3.8036
			34.5148	3.8039
			34.5334	3.8039
			34.5519	3.8039
			34.5704	3.8042
			34.5889	3.8042
			34.6074	3.8042
			34.6259	3.8042
			34.6445	3.8042
			34.663	3.8042
			34.6814	3.8045
			34.6999	3.8045
			34.7184	3.8045
			34.7369	3.8048
			34.7554	3.8048
			34.7739	3.8048
			34.7924	3.8048
			34.8108	3.8048
			34.8293	3.8051
			34.8478	3.8051
			34.8663	3.8051
			34.8848	3.8051
			34.9034	3.8054
			34.9218	3.8054
			34.9403	3.8054
			34.9589	3.8054
			34.9773	3.8054
			34.9958	3.8054
			35.0143	3.8058
			35.0328	3.8058
			35.0514	3.8061
			35.0699	3.8061
			35.0883	3.8061
			35.1068	3.8061
			35.1253	3.8061
			35.1438	3.8061
			35.1622	3.8061
			35.1807	3.8064
			35.1992	3.8064
			35.2176	3.8064
			35.2361	3.8067
			35.2546	3.8067
			35.2731	3.8067
			35.2916	3.8067
			35.3101	3.8067
			35.3286	3.8067
			35.347	3.807
			35.3655	3.807
			35.3841	3.807
			35.4025	3.8073
			35.421	3.8073
			35.4395	3.8073
			35.4579	3.8073
			35.4764	3.8073
			35.4949	3.8076
			35.5134	3.8076
			35.5318	3.8076
			35.5504	3.8079
			35.5689	3.8079
			35.5875	3.8079
			35.606	3.8079
			35.6245	3.8079
			35.643	3.8079
			35.6616	3.8082
			35.6802	3.8082
			35.6987	3.8082
			35.7171	3.8082
			35.7356	3.8085
			35.7542	3.8085
			35.7726	3.8085
			35.7911	3.8085
			35.8096	3.8085
			35.8281	3.8089
			35.8465	3.8089
			35.8651	3.8089
			35.8837	3.8092
			35.9022	3.8092
			35.9207	3.8092
			35.9391	3.8092
			35.9576	3.8092
			35.9761	3.8095
			35.9946	3.8095
			36.013	3.8095
			36.0315	3.8098
			36.05	3.8098
			36.0685	3.8098
			36.0871	3.8098
			36.1056	3.8098
			36.124	3.8098
			36.1425	3.8098
			36.161	3.8101
			36.1794	3.8101
			36.1979	3.8101
			36.2164	3.8104
			36.2349	3.8104
			36.2533	3.8104
			36.2718	3.8104
			36.2903	3.8104
			36.3088	3.8107
			36.3272	3.8107
			36.3459	3.8107
			36.3643	3.811
			36.3829	3.811
			36.4014	3.811
			36.4198	3.811
			36.4384	3.811
			36.4569	3.8113
			36.4754	3.8113
			36.4939	3.8113
			36.5124	3.8116
			36.5309	3.8116
			36.5494	3.8116
			36.5679	3.8116
			36.5864	3.8116
			36.6049	3.8116
			36.6234	3.812
			36.6418	3.812
			36.6603	3.812
			36.6788	3.8123
			36.6973	3.8123
			36.7157	3.8123
			36.7342	3.8123
			36.7527	3.8123
			36.7712	3.8123
			36.7897	3.8126
			36.8082	3.8126
			36.8266	3.8126
			36.8451	3.8129
			36.8636	3.8129
			36.8821	3.8129
			36.9005	3.8129
			36.919	3.8129
			36.9375	3.8132
			36.956	3.8132
			36.9747	3.8132
			36.9931	3.8135
[truncated: 16,367 more rows]

## Sheet: Figure 2b
Figure 2b
LR			LSLR
3.8167	3.28183e-09		3.7818	3.5265e-09
3.8343	2.16406e-09		3.8036	2.28643e-09
3.8587	2.07947e-09		3.8273	1.95443e-09
3.8848	1.49983e-09		3.8538	1.46434e-09
3.9149	1.5038e-09		3.8816	1.58868e-09
3.9485	1.66741e-09		3.9121	1.58327e-09
3.9821	1.91066e-09		3.9447	1.43256e-09
4.0147	2.03941e-09		3.9775	1.76415e-09
4.0511	1.86312e-09		4.0085	1.63728e-09
4.0872	1.58182e-09		4.0389	1.64126e-09
4.1242	1.67646e-09		4.0724	1.54866e-09
4.1611	1.84937e-09		4.1044	1.71056e-09
4.2024	1.68897e-09		4.1406	1.48051e-09
4.2495	1.47044e-09		4.1758	1.53201e-09
4.2994	1.47611e-09		4.2161	1.42218e-09
4.3523	1.50006e-09		4.259	1.44351e-09
4.4071	9.58382e-10		4.3052	1.31366e-09
4.4451	6.86603e-10		4.3556	1.29144e-09
4.4738	4.12631e-10		4.3994	1.14307e-09
4.4949	1.95188e-10		4.4373	6.62034e-10
4.5117	1.30071e-10		4.4619	4.1987e-10
4.5219	7.92912e-11		4.4799	2.07983e-10
4.5321	2.63824e-11		4.4943	1.45493e-10
4.5386	1.34777e-11		4.5051	6.17585e-11
4.5436	2.95647e-11		4.5138	2.97832e-11
4.5486	4.97868e-12		4.521	2.55056e-11
4.5497	6.02875e-12		4.5205	2.4252e-11
4.5535	3.388e-12		4.5253	2.66276e-11
4.5574	3.51673e-12		4.5299	1.48537e-11
4.5607	3.33985e-12		4.5342	5.63323e-12
4.5617	3.17385e-12		4.5369	5.44247e-12
4.5641	9.09446e-13		4.5393	5.0544e-12
4.567	9.09446e-13		4.5404	2.29895e-12
4.5689	1.388e-13		4.5443	3.36943e-12
4.5709	1.51412e-13		4.5463	1.13665e-11
4.5727	1.06619e-13		4.5502	1.04625e-11
4.5761	1.97338e-13		4.554	1.08814e-11
4.5799	2.49655e-12		4.5569	1.29111e-11
4.5852	3.9248e-12		4.5617	1.20146e-11
4.59	3.15574e-12		4.568	1.8129e-11
4.5909	1.52721e-12		4.569	3.66693e-11
4.5977	1.4425e-12		4.5741	2.5262e-11
4.6035	1.24041e-12		4.5825	1.72891e-11
4.6111	1.64564e-12		4.5934	1.15851e-11
4.6254	7.42287e-12		4.6052	3.93847e-11
4.643	1.08723e-11		4.6271	4.24226e-11
4.6708	1.6867e-11		4.6707	4.58668e-11
4.7119	1.29444e-11		4.7271	4.36518e-11
4.7683	1.04567e-11

## Sheet: Figure 2c
Figure 2c
10	--	20	--	30	--	40	--	50	--	60	--	70	--	80	--	90	--	100	--	110	--	120	--	130	--	140	--	150	--	160	--	170	--	180	--	190	--	200	--	210	--	220	--	230	--	240	--	250	--
Normalized capacity	voltage	Normalized capacity	voltage	Normalized capacity	voltage	Normalized capacity	voltage	Normalized capacity	voltage	Normalized capacity	voltage	Normalized capacity	voltage	Normalized capacity	voltage	Normalized capacity	voltage	Normalized capacity	voltage	Normalized capacity	voltage	Normalized capacity	voltage	Normalized capacity	voltage	Normalized capacity	voltage	Normalized capacity	voltage	Normalized capacity	voltage	Normalized capacity	voltage	Normalized capacity	voltage	Normalized capacity	voltage	Normalized capacity	voltage	Normalized capacity	voltage	Normalized capacity	voltage	Normalized capacity	voltage	Normalized capacity	voltage	Normalized capacity	voltage
0	2.17789	0	2.11876	0	2.14736	0	2.138	0	2.15695	0	2.12916	0	2.15156	0	2.12987	0	2.12883	0	2.13124	0	2.13229	0	2.12987	0	2.12974	0	2.13124	0	2.1533	0	2.14779	0	2.153	0	2.1299	0	2.13254	0	2.13	0	2.13361	0	2.15162	0	2.13285	0	2.16024	0	2.13446
0.000392281	2.22793	0.000391184	2.1688	0.000395102	2.19114	0.000394575	2.17927	0.000398069	2.1978	0.000395822	2.17044	0.000397247	2.19208	0.000395981	2.17038	0.000399178	2.16926	0.000402193	2.17163	0.000401426	2.17259	0.000402418	2.16993	0.000401133	2.16959	0.000402644	2.17097	0.000403531	2.1928	0.000402363	2.18718	0.000405664	2.19229	0.000402851	2.16907	0.000406232	2.17096	0.000405467	2.16958	0.00040818	2.17251	0.000408804	2.19017	0.000409458	2.17171	0.000412965	2.19849	0.000413017	2.17269
0.000784562	2.27796	0.000782368	2.21883	0.000790204	2.23492	0.000789151	2.22054	0.000796138	2.23866	0.000791644	2.21171	0.000794495	2.23261	0.000791962	2.2109	0.000798355	2.2097	0.000804387	2.21202	0.000802853	2.2129	0.000804836	2.20999	0.000802266	2.20943	0.000805288	2.2107	0.000807063	2.2323	0.000804727	2.22657	0.000811328	2.23158	0.000805701	2.20824	0.000812464	2.20937	0.000810934	2.20915	0.000816361	2.21141	0.000817608	2.22872	0.000818915	2.21057	0.000825931	2.23675	0.000826035	2.21092
0.00118	2.328	0.00117	2.26886	0.00118	2.2787	0.00118	2.26181	0.00119	2.27952	0.00119	2.25299	0.00119	2.27313	0.00119	2.25141	0.0012	2.25013	0.00121	2.25241	0.0012	2.2532	0.00121	2.25005	0.0012	2.24928	0.00121	2.25043	0.00121	2.2718	0.00121	2.26597	0.00122	2.27086	0.00121	2.24741	0.00122	2.24779	0.00122	2.24873	0.00122	2.25031	0.00123	2.26728	0.00123	2.24943	0.00124	2.275	0.00124	2.24916
0.00157	2.37803	0.00156	2.3189	0.00158	2.32248	0.00158	2.30308	0.00159	2.32037	0.00158	2.29427	0.00159	2.31366	0.00158	2.29192	0.0016	2.29057	0.00161	2.2928	0.00161	2.2935	0.00161	2.29011	0.00161	2.28913	0.00161	2.29016	0.00161	2.3113	0.00161	2.30536	0.00162	2.31015	0.00161	2.28658	0.00162	2.2862	0.00162	2.28831	0.00163	2.28921	0.00163	2.30583	0.00164	2.2883	0.00165	2.31325	0.00165	2.28739
0.00196	2.42806	0.00196	2.36893	0.00198	2.36627	0.00197	2.34435	0.00199	2.36123	0.00198	2.33554	0.00199	2.35418	0.00198	2.33244	0.00199	2.331	0.00201	2.33319	0.00201	2.3338	0.00201	2.33017	0.00201	2.32898	0.00201	2.32989	0.00202	2.3508	0.00201	2.34476	0.00203	2.34944	0.00201	2.32575	0.00203	2.32462	0.00203	2.32788	0.00204	2.32811	0.00204	2.34438	0.00205	2.32716	0.00207	2.3515	0.00206	2.32563
0.00235	2.47782	0.00235	2.41866	0.00237	2.41005	0.00237	2.38562	0.00239	2.40209	0.00237	2.37682	0.00238	2.39471	0.00237	2.37295	0.00239	2.37143	0.00241	2.37358	0.00241	2.3741	0.00241	2.37023	0.00241	2.36883	0.00242	2.36962	0.00242	2.3903	0.00241	2.38415	0.00243	2.38872	0.00242	2.36492	0.00244	2.36304	0.00243	2.36746	0.00245	2.36701	0.00245	2.38293	0.00246	2.36602	0.00248	2.38976	0.00248	2.36386
0.00274	2.52671	0.00274	2.46791	0.00277	2.45383	0.00276	2.42688	0.00279	2.44294	0.00277	2.4181	0.00278	2.43523	0.00277	2.41346	0.00279	2.41187	0.00282	2.41397	0.00281	2.4144	0.00282	2.4103	0.00281	2.40868	0.00282	2.40934	0.00282	2.4298	0.00282	2.42354	0.00284	2.42801	0.00282	2.40409	0.00284	2.40145	0.00284	2.40703	0.00286	2.40591	0.00286	2.42149	0.00287	2.40488	0.00289	2.42801	0.00289	2.4021
0.00314	2.57492	0.00313	2.51654	0.00316	2.49761	0.00316	2.46815	0.00318	2.4838	0.00317	2.45937	0.00318	2.47575	0.00317	2.45398	0.00319	2.4523	0.00322	2.45435	0.00321	2.4547	0.00322	2.45036	0.00321	2.44853	0.00322	2.44907	0.00323	2.4693	0.00322	2.46294	0.00324	2.4673	0.00322	2.44327	0.00325	2.43987	0.00324	2.44661	0.00326	2.44481	0.00327	2.46004	0.00328	2.44375	0.0033	2.46626	0.0033	2.44033
0.00353	2.622	0.00352	2.56432	0.00355	2.54139	0.00355	2.50942	0.00358	2.52465	0.00356	2.50065	0.00357	2.51628	0.00356	2.49449	0.00359	2.49274	0.00362	2.49474	0.00361	2.495	0.00362	2.49042	0.00361	2.48838	0.00363	2.4888	0.00363	2.5088	0.00362	2.50233	0.00365	2.50659	0.00362	2.48244	0.00366	2.47828	0.00365	2.48618	0.00367	2.48371	0.00368	2.49859	0.00368	2.48261	0.00372	2.50451	0.00372	2.47857
0.00392	2.66774	0.00391	2.61083	0.00395	2.58517	0.00394	2.55069	0.00398	2.56551	0.00396	2.54193	0.00397	2.5568	0.00396	2.53501	0.00399	2.53317	0.00402	2.53513	0.00401	2.53531	0.00402	2.53048	0.00401	2.52823	0.00403	2.52853	0.00403	2.5483	0.00402	2.54173	0.00406	2.54587	0.00403	2.52161	0.00406	2.5167	0.00405	2.52576	0.00408	2.52261	0.00409	2.53715	0.00409	2.52147	0.00413	2.54277	0.00413	2.5168
0.00431	2.71202	0.0043	2.65594	0.00434	2.6274	0.00434	2.59049	0.00438	2.60487	0.00435	2.58176	0.00437	2.59581	0.00435	2.57409	0.00439	2.57219	0.00443	2.57409	0.00441	2.57417	0.00442	2.56914	0.00442	2.5667	0.00443	2.56689	0.00444	2.58636	0.00442	2.57971	0.00446	2.58374	0.00443	2.55948	0.00447	2.55389	0.00446	2.56399	0.00449	2.56025	0.0045	2.57438	0.0045	2.55912	0.00454	2.57971	0.00454	2.55383
0.00471	2.75548	0.00469	2.69977	0.00474	2.66838	0.00473	2.6294	0.00477	2.64331	0.00475	2.62072	0.00477	2.63391	0.00475	2.61231	0.00479	2.61036	0.00483	2.6122	0.00482	2.61217	0.00483	2.60698	0.00482	2.60436	0.00484	2.60443	0.00484	2.62354	0.00483	2.61682	0.00487	2.62076	0.00483	2.59657	0.00488	2.5904	0.00486	2.6014	0.0049	2.59711	0.0049	2.61081	0.00491	2.59594	0.00496	2.61587	0.00496	2.59014
0.0051	2.79727	0.00508	2.74245	0.00513	2.70803	0.00513	2.66739	0.00517	2.68077	0.00514	2.65875	0.00516	2.67104	0.00515	2.64963	0.00519	2.64764	0.00523	2.64941	0.00522	2.64928	0.00523	2.64392	0.00522	2.64114	0.00524	2.64111	0.00524	2.65981	0.00523	2.65304	0.00527	2.65687	0.00524	2.63283	0.00528	2.62614	0.00527	2.63789	0.0053	2.63316	0.00531	2.64639	0.00532	2.6319	0.00537	2.65119	0.00537	2.62568
0.00549	2.83714	0.00548	2.7831	0.00553	2.74628	0.00552	2.70434	0.00557	2.71721	0.00554	2.69573	0.00556	2.70715	0.00554	2.68594	0.00559	2.68391	0.00563	2.68563	0.00562	2.68539	0.00563	2.67988	0.00562	2.67695	0.00564	2.67681	0.00565	2.69509	0.00563	2.68828	0.00568	2.69198	0.00564	2.66815	0.00569	2.66105	0.00567	2.67341	0.00571	2.6683	0.00572	2.68108	0.00573	2.66694	0.00578	2.68558	0.00578	2.66036
0.00588	2.87471	0.00587	2.82151	0.00592	2.78305	0.00592	2.74021	0.00597	2.75253	0.00594	2.73164	0.00596	2.74214	0.00594	2.72119	0.00598	2.71913	0.00604	2.7208	0.00602	2.72044	0.00603	2.71481	0.00602	2.71173	0.00604	2.7115	0.00605	2.72931	0.00603	2.72248	0.00608	2.72603	0.00604	2.7025	0.0061	2.69503	0.00608	2.70786	0.00612	2.70247	0.00613	2.71476	0.00614	2.70097	0.0062	2.71898	0.00619	2.69412
0.00627	2.91016	0.00626	2.85786	0.00632	2.81828	0.00631	2.77495	0.00637	2.78668	0.00633	2.76635	0.00635	2.77598	0.00633	2.75536	0.00638	2.75326	0.00644	2.75482	0.00642	2.75434	0.00643	2.74865	0.00642	2.74544	0.00645	2.74512	0.00645	2.7624	0.00644	2.75556	0.00649	2.75899	0.00644	2.73582	0.0065	2.72804	0.00649	2.74119	0.00653	2.73557	0.00654	2.74741	0.00655	2.734	0.00661	2.75136	0.00661	2.72692
0.00667	2.94389	0.00665	2.89242	0.00671	2.85193	0.00671	2.80846	0.00676	2.81962	0.00673	2.79979	0.00675	2.80856	0.00673	2.78833	0.00678	2.78619	0.00684	2.78765	0.00682	2.78704	0.00684	2.78132	0.00682	2.778	0.00685	2.77758	0.00686	2.79428	0.00684	2.78745	0.00689	2.79076	0.00685	2.76802	0.00691	2.76004	0.00689	2.77332	0.00694	2.76758	0.00695	2.77891	0.00696	2.76588	0.00702	2.78263	0.00702	2.75867
0.00706	2.97587	0.00704	2.92489	0.00711	2.88399	0.0071	2.84072	0.00716	2.85126	0.00712	2.8319	0.00715	2.83986	0.00713	2.82006	0.00718	2.81788	0.00724	2.81925	0.00722	2.81851	0.00724	2.81276	0.00723	2.80934	0.00725	2.80884	0.00726	2.82491	0.00724	2.81809	0.0073	2.8213	0.00725	2.79905	0.00732	2.79093	0.0073	2.8042	0.00734	2.79843	0.00736	2.80925	0.00737	2.79662	0.00744	2.81274	0.00743	2.78932
0.00745	3.00588	0.00743	2.95537	0.0075	2.91445	0.00749	2.87161	0.00756	2.88157	0.00752	2.86266	0.00754	2.86982	0.00752	2.85047	0.00758	2.84825	0.00765	2.84954	0.00762	2.84866	0.00764	2.84289	0.00763	2.83939	0.00765	2.8388	0.00766	2.85424	0.00764	2.84746	0.0077	2.85058	0.00765	2.82883	0.00772	2.82068	0.0077	2.83381	0.00775	2.82806	0.00776	2.83837	0.00778	2.82614	0.00785	2.84166	0.00785	2.8188
0.00784	3.03427	0.00782	2.98381	0.0079	2.94331	0.00789	2.90112	0.00796	2.91046	0.00791	2.89203	0.00794	2.89838	0.00792	2.87952	0.00798	2.87726	0.00805	2.87848	0.00803	2.87745	0.00804	2.87167	0.00803	2.86811	0.00806	2.86744	0.00807	2.88221	0.00804	2.87546	0.00811	2.87851	0.00806	2.85732	0.00813	2.84924	0.00811	2.86206	0.00816	2.85643	0.00817	2.8662	0.00819	2.85439	0.00826	2.86931	0.00826	2.84705
0.00823	3.06098	0.00821	3.01061	0.00829	2.97061	0.00828	2.92923	0.00836	2.93792	0.00831	2.91993	0.00834	2.9255	0.00831	2.90719	0.00838	2.90488	0.00845	2.90603	0.00843	2.90484	0.00845	2.89907	0.00843	2.89546	0.00846	2.89471	0.00847	2.90876	0.00845	2.90208	0.00852	2.90506	0.00846	2.88448	0.00853	2.87653	0.00851	2.88891	0.00857	2.88349	0.00858	2.89271	0.0086	2.88131	0.00868	2.89566	0.00867	2.87406
0.00863	3.08612	0.0086	3.0358	0.00869	2.99635	0.00868	2.95604	0.00875	2.96408	0.00871	2.94655	0.00874	2.95135	0.00871	2.93358	0.00878	2.93122	0.00885	2.93231	0.00883	2.93096	0.00885	2.92521	0.00883	2.92155	0.00886	2.92073	0.00887	2.93407	0.00885	2.92745	0.00892	2.9303	0.00886	2.91042	0.00894	2.90268	0.00892	2.91456	0.00898	2.90935	0.00899	2.91803	0.00901	2.90705	0.00909	2.92074	0.00908	2.8999
0.00902	3.10944	0.009	3.05937	0.00908	3.02058	0.00907	2.9815	0.00915	2.98884	0.0091	2.97184	0.00913	2.97578	0.00911	2.95862	0.00918	2.95623	0.00926	2.95724	0.00923	2.95573	0.00925	2.95001	0.00923	2.94631	0.00927	2.94543	0.00928	2.95796	0.00925	2.95144	0.00933	2.95416	0.00926	2.93506	0.00935	2.92753	0.00932	2.93884	0.00938	2.93394	0.0094	2.94201	0.00942	2.93154	0.0095	2.94449	0.0095	2.92452
0.00941	3.13132	0.00939	3.08118	0.00948	3.04335	0.00947	3.00553	0.00955	3.01211	0.0095	2.99566	0.00953	2.99874	0.0095	2.98225	0.00958	2.97982	0.00966	2.98069	0.00963	2.979	0.00965	2.97339	0.00963	2.96967	0.00967	2.96872	0.00968	2.98039	0.00965	2.97396	0.00973	2.97658	0.00967	2.95832	0.00975	2.95103	0.00973	2.96169	0.00979	2.9571	0.00981	2.96458	0.00982	2.95471	0.00992	2.96685	0.00991	2.94782
0.0098	3.15159	0.00978	3.10156	0.00987	3.06473	0.00986	3.02815	0.00995	3.03402	0.00989	3.01808	0.00993	3.02034	0.0099	3.00448	0.00998	3.002	0.01006	3.00272	0.01003	3.00086	0.01005	2.99537	0.01004	2.99162	0.01007	2.99061	0.01008	3.00146	0.01006	2.99512	0.01014	2.99765	0.01007	2.9802	0.01016	2.97322	0.01013	2.98317	0.0102	2.9789	0.01022	2.98582	0.01023	2.97654	0.01033	2.9879	0.01032	2.9698
0.01019	3.17055	0.01017	3.12057	0.01027	3.08481	0.01026	3.04943	0.01035	3.05465	0.01029	3.03916	0.01033	3.04064	0.01029	3.02536	0.01037	3.02283	0.01046	3.02341	0.01043	3.02136	0.01046	3.016	0.01044	3.01223	0.01048	3.01115	0.01049	3.02123	0.01046	3.01497	0.01054	3.01742	0.01047	3.00074	0.01057	2.99407	0.01054	3.00327	0.01061	2.99938	0.01063	3.00578	0.01064	2.99706	0.01074	3.00768	0.01074	2.99049
0.01059	3.18814	0.01056	3.13814	0.01066	3.10365	0.01065	3.06945	0.01074	3.07404	0.01068	3.05899	0.01072	3.05971	0.01069	3.045	0.01077	3.04239	0.01087	3.04284	0.01083	3.04061	0.01086	3.03536	0.01084	3.03157	0.01088	3.03043	0.01089	3.03973	0.01086	3.03356	0.01095	3.03594	0.01087	3.02002	0.01097	3.01371	0.01094	3.02212	0.01102	3.01862	0.01103	3.0245	0.01105	3.01635	0.01115	3.02632	0.01115	3.00994
0.01098	3.20449	0.01095	3.15456	0.01106	3.12132	0.01105	3.08829	0.01114	3.0923	0.01108	3.07764	0.01112	3.07764	0.01108	3.06344	0.01117	3.06076	0.01127	3.06107	0.01124	3.05865	0.01126	3.05351	0.01124	3.04971	0.01128	3.04849	0.01129	3.05707	0.01126	3.05098	0.01135	3.05329	0.01128	3.03808	0.01138	3.03219	0.01135	3.03977	0.01142	3.03665	0.01144	3.04205	0.01146	3.03445	0.01157	3.04379	0.01156	3.02821
0.01137	3.21982	0.01134	3.16995	0.01145	3.13791	0.01144	3.10599	0.01154	3.10947	0.01148	3.0952	0.01152	3.09449	0.01148	3.08075	0.01157	3.07797	0.01167	3.07824	0.01164	3.07562	0.01166	3.07051	0.01164	3.06668	0.01168	3.0654	0.0117	3.0733	0.01166	3.06727	0.01176	3.06954	0.01168	3.05498	0.01178	3.04957	0.01176	3.05634	0.01183	3.05353	0.01185	3.05849	0.01187	3.05134	0.01198	3.06015	0.01197	3.04532
0.01176	3.23411	0.01173	3.18426	0.01185	3.15346	0.01183	3.12264	0.01194	3.12559	0.01187	3.11166	0.01191	3.11039	0.01188	3.09702	0.01197	3.09414	0.01207	3.09436	0.01204	3.09154	0.01207	3.08646	0.01204	3.0826	0.01209	3.08125	0.0121	3.08853	0.01207	3.08256	0.01217	3.08475	0.01208	3.0708	0.01219	3.06587	0.01216	3.07183	0.01224	3.06933	0.01226	3.07391	0.01228	3.06716	0.01239	3.07546	0.01239	3.06135
0.01216	3.24746	0.01212	3.19773	0.01224	3.16806	0.01223	3.13831	0.01234	3.14078	0.01227	3.12711	0.01231	3.12534	0.01227	3.11228	0.01237	3.10932	0.01248	3.10948	0.01244	3.10645	0.01247	3.1014	0.01245	3.09751	0.01249	3.09608	0.0125	3.1028	0.01247	3.09688	0.01257	3.09898	0.01249	3.08558	0.0126	3.08113	0.01257	3.08628	0.01265	3.0841	0.01267	3.08833	0.01269	3.08194	0.01281	3.08977	0.0128	3.07635
0.01255	3.26012	0.01252	3.21033	0.01264	3.18177	0.01262	3.1531	0.01273	3.15506	0.01266	3.14164	0.01271	3.1394	0.01267	3.12669	0.01277	3.12361	0.01288	3.1237	0.01284	3.12046	0.01287	3.11546	0.01285	3.11152	0.01289	3.11002	0.01291	3.11614	0.01287	3.11026	0.01298	3.11229	0.01289	3.09945	0.013	3.09545	0.01297	3.09978	0.01306	3.09791	0.01308	3.10179	0.0131	3.09576	0.01322	3.10314	0.01321	3.09042
0.01294	3.27206	0.01291	3.22215	0.01303	3.19468	0.01302	3.16704	0.01313	3.16853	0.01306	3.15529	0.01311	3.15266	0.01306	3.14024	0.01317	3.13705	0.01328	3.13706	0.01324	3.13361	0.01327	3.12866	0.01325	3.12468	0.0133	3.1231	0.01331	3.12865	0.01327	3.12279	0.01338	3.12475	0.01329	3.11242	0.01341	3.10883	0.01338	3.11237	0.01346	3.11082	0.01349	3.11438	0.01351	3.1087	0.01363	3.11563	0.01363	3.10357
0.01333	3.28349	0.0133	3.23336	0.01343	3.20686	0.01341	3.18018	0.01353	3.18123	0.01345	3.16811	0.0135	3.16516	0.01346	3.15299	0.01357	3.14968	0.01368	3.14961	0.01364	3.14596	0.01368	3.14104	0.01365	3.13701	0.0137	3.13536	0.01371	3.14039	0.01368	3.13453	0.01379	3.13643	0.01369	3.12455	0.01382	3.12135	0.01378	3.12417	0.01387	3.12287	0.01389	3.12615	0.01392	3.12082	0.01405	3.1273	0.01404	3.11584
0.01372	3.29429	0.01369	3.24396	0.01382	3.21837	0.01381	3.19258	0.01393	3.19321	0.01385	3.18019	0.0139	3.17694	0.01386	3.16502	0.01397	3.16158	0.01409	3.16145	0.01404	3.15759	0.01408	3.15271	0.01405	3.14861	0.0141	3.14688	0.01412	3.15139	0.01408	3.14553	0.01419	3.14742	0.0141	3.13591	0.01422	3.13307	0.01419	3.13521	0.01428	3.13416	0.0143	3.13714	0.01433	3.13216	0.01446	3.13824	0.01445	3.12732
0.01412	3.30468	0.01408	3.25402	0.01422	3.22927	0.0142	3.2043	0.01433	3.20456	0.01425	3.19157	0.0143	3.1881	0.01425	3.17639	0.01436	3.17281	0.01449	3.17262	0.01445	3.16855	0.01448	3.1637	0.01445	3.15953	0.0145	3.15771	0.01452	3.16175	0.01448	3.15587	0.0146	3.15776	0.0145	3.14655	0.01463	3.14407	0.01459	3.14558	0.01469	3.14472	0.01471	3.14744	0.01474	3.14281	0.01487	3.1485	0.01486	3.13806
0.01451	3.3147	0.01447	3.26368	0.01461	3.23962	0.0146	3.21537	0.01472	3.2153	0.01464	3.20234	0.01469	3.19866	0.01465	3.1871	0.01476	3.18341	0.01489	3.18321	0.01485	3.17893	0.01488	3.17406	0.01485	3.16981	0.01491	3.1679	0.01492	3.17151	0.01488	3.16561	0.015	3.16748	0.0149	3.15653	0.01504	3.15439	0.015	3.15535	0.01509	3.15467	0.01512	3.1571	0.01515	3.15274	0.01529	3.1581	0.01528	3.14809
0.0149	3.32436	0.01486	3.27297	0.01501	3.24948	0.01499	3.22587	0.01512	3.22548	0.01504	3.21256	0.01509	3.20873	0.01504	3.19726	0.01516	3.19347	0.01529	3.19326	0.01525	3.18877	0.01528	3.18386	0.01526	3.17954	0.01531	3.17754	0.01533	3.18077	0.01528	3.17482	0.01541	3.17667	0.01531	3.16593	0.01544	3.16406	0.0154	3.16457	0.0155	3.16402	0.01553	3.1662	0.01555	3.16212	0.0157	3.16713	0.01569	3.1575
0.01529	3.3336	0.01525	3.28186	0.0154	3.25888	0.01538	3.23584	0.01552	3.23517	0.01543	3.22229	0.01549	3.21832	0.01544	3.20691	0.01556	3.203	0.0157	3.2028	0.01565	3.19811	0.01569	3.19316	0.01566	3.18874	0.01571	3.18666	0.01573	3.18954	0.01569	3.18355	0.01582	3.18537	0.01571	3.17479	0.01585	3.17318	0.01581	3.17326	0.01591	3.17282	0.01594	3.17477	0.01596	3.17091	0.01611	3.17563	0.0161	3.16633
0.01569	3.34256	0.01564	3.29036	0.0158	3.26788	0.01578	3.24537	0.01592	3.24441	0.01583	3.23157	0.01589	3.22747	0.01584	3.21611	0.01596	3.21212	0.0161	3.21189	0.01605	3.207	0.01609	3.20204	0.01606	3.19752	0.01612	3.19535	0.01613	3.19788	0.01609	3.19182	0.01622	3.19361	0.01611	3.18319	0.01625	3.18178	0.01621	3.18148	0.01632	3.18113	0.01635	3.18286	0.01637	3.1792	0.01652	3.18363	0.01652	3.17467
0.01608	3.35127	0.01604	3.29862	0.01619	3.27652	0.01617	3.25447	0.01631	3.25325	0.01623	3.24039	0.01628	3.23623	0.01623	3.2249	0.01636	3.22084	0.0165	3.22058	0.01645	3.2155	0.01649	3.21052	0.01646	3.20589	0.01652	3.20364	0.01654	3.20584	0.01649	3.19971	0.01663	3.20147	0.01651	3.19117	0.01666	3.18992	0.01662	3.18929	0.01673	3.189	0.01676	3.19052	0.01678	3.18702	0.01694	3.19121	0.01693	3.18254
0.01647	3.35965	0.01643	3.30662	0.01659	3.28483	0.01657	3.26315	0.01671	3.26172	0.01662	3.24885	0.01668	3.24465	0.01663	3.2333	0.01676	3.22918	0.0169	3.2289	0.01685	3.22363	0.01689	3.21863	0.01686	3.21389	0.01692	3.21156	0.01694	3.21347	0.01689	3.20725	0.01703	3.20898	0.01692	3.19875	0.01707	3.19766	0.01702	3.19673	0.01713	3.19646	0.01716	3.1978	0.01719	3.19446	0.01735	3.19841	0.01734	3.18999
0.01686	3.36772	0.01682	3.31437	0.01698	3.29285	0.01696	3.27148	0.01711	3.26986	0.01702	3.25698	0.01708	3.25273	0.01702	3.24138	0.01716	3.2372	0.01731	3.2369	0.01725	3.23145	0.01729	3.22644	0.01726	3.22158	0.01732	3.21916	0.01734	3.22079	0.0173	3.21448	0.01744	3.21621	0.01732	3.206	0.01747	3.20504	0.01743	3.20383	0.01754	3.20359	0.01757	3.20473	0.0176	3.20154	0.01776	3.20529	0.01775	3.19706
0.01725	3.37549	0.01721	3.32192	0.01738	3.3006	0.01736	3.2795	0.01751	3.27771	0.01741	3.26477	0.01747	3.26054	0.01742	3.24917	0.01756	3.24494	0.01771	3.24462	0.01765	3.239	0.0177	3.23396	0.01766	3.22898	0.01773	3.22648	0.01775	3.22786	0.0177	3.22144	0.01784	3.22317	0.01772	3.21295	0.01788	3.21214	0.01784	3.21067	0.01795	3.2104	0.01798	3.21138	0.01801	3.20828	0.01818	3.21189	0.01817	3.2038
0.01765	3.38302	0.0176	3.32929	0.01777	3.30809	0.01775	3.28722	0.01791	3.2853	0.01781	3.2723	0.01787	3.26809	0.01781	3.25667	0.01796	3.25241	0.01811	3.25213	0.01806	3.24633	0.0181	3.24124	0.01807	3.23613	0.01813	3.23355	0.01815	3.23471	0.0181	3.22817	0.01825	3.2299	0.01812	3.21964	0.01829	3.21894	0.01824	3.21728	0.01836	3.21698	0.01839	3.21776	0.01842	3.21473	0.01859	3.21822	0.01858	3.21023
0.01804	3.39035	0.01799	3.33648	0.01817	3.31536	0.01815	3.29468	0.0183	3.29266	0.0182	3.27957	0.01827	3.27544	0.01821	3.26395	0.01835	3.25966	0.01851	3.25941	0.01846	3.25344	0.0185	3.2483	0.01847	3.24307	0.01853	3.24041	0.01855	3.24137	0.0185	3.23472	0.01865	3.23644	0.01853	3.22611	0.01869	3.22548	0.01865	3.22365	0.01877	3.22333	0.0188	3.22395	0.01883	3.22093	0.019	3.22433	0.01899	3.21642
0.01843	3.39743	0.01838	3.34343	0.01856	3.3224	0.01854	3.30188	0.0187	3.2998	0.0186	3.28658	0.01867	3.28257	0.01861	3.27099	0.01875	3.2667	0.01892	3.26649	0.01886	3.26036	0.0189	3.25516	0.01887	3.24981	0.01894	3.24707	0.01896	3.24787	0.01891	3.24109	0.01906	3.2428	0.01893	3.23238	0.0191	3.23182	0.01905	3.22984	0.01917	3.22948	0.01921	3.22996	0.01924	3.22692	0.01942	3.23024	0.01941	3.2224
0.01882	3.40433	0.01877	3.35015	0.01896	3.32925	0.01894	3.30889	0.0191	3.30674	0.019	3.29339	0.01906	3.28951	0.019	3.27784	0.01915	3.27358	0.01932	3.27338	0.01926	3.26709	0.01931	3.26188	0.01927	3.25641	0.01934	3.25359	0.01936	3.25421	0.01931	3.2473	0.01947	3.249	0.01933	3.2385	0.01951	3.23799	0.01946	3.23586	0.01958	3.23546	0.01962	3.23579	0.01965	3.23273	0.01983	3.23599	0.01982	3.2282
0.01921	3.41105	0.01916	3.35676	0.01935	3.3359	0.01933	3.31569	0.0195	3.31347	0.01939	3.29999	0.01946	3.29627	0.0194	3.28451	0.01955	3.28028	0.01972	3.28011	0.01966	3.27366	0.01971	3.26843	0.01967	3.26285	0.01974	3.25996	0.01976	3.26042	0.01971	3.25337	0.01987	3.25507	0.01974	3.24448	0.01991	3.24401	0.01986	3.24172	0.01999	3.2413	0.02003	3.24148	0.02006	3.23837	0.02024	3.2416	0.02023	3.23385
0.01961	3.41762	0.01956	3.36316	0.01975	3.34239	0.01972	3.32229	0.0199	3.32003	0.01979	3.30642	0.01986	3.30285	0.01979	3.291	0.01995	3.28682	0.02012	3.28667	0.02006	3.28008	0.02011	3.27485	0.02007	3.26914	0.02015	3.26619	0.02017	3.26649	0.02011	3.25932	0.02028	3.26101	0.02014	3.25032	0.02032	3.24989	0.02027	3.24743	0.0204	3.247	0.02043	3.24704	0.02047	3.24388	0.02066	3.24708	0.02064	3.23935
0.02	3.42403	0.01995	3.36943	0.02014	3.34871	0.02012	3.32873	0.02029	3.32641	0.02018	3.31269	0.02025	3.30924	0.02019	3.29734	0.02035	3.29322	0.02052	3.29309	0.02046	3.28636	0.02051	3.28112	0.02048	3.2753	0.02055	3.27229	0.02057	3.27245	0.02051	3.26514	0.02068	3.26684	0.02054	3.25604	0.02073	3.25565	0.02067	3.25302	0.02081	3.25258	0.02084	3.2525	0.02088	3.24928	0.02107	3.25247	0.02106	3.24473
0.02039	3.43025	0.02034	3.37551	0.02054	3.35488	0.02051	3.33498	0.02069	3.33264	0.02058	3.3188	0.02065	3.31548	0.02059	3.30353	0.02075	3.29947	0.02093	3.29938	0.02086	3.29249	0.02092	3.28727	0.02088	3.28134	0.02095	3.27826	0.02097	3.27829	0.02092	3.27085	0.02109	3.27258	0.02094	3.26165	0.02113	3.2613	0.02108	3.25852	0.02121	3.25805	0.02125	3.25785	0.02128	3.25456	0.02148	3.25775	0.02147	3.25
0.02078	3.43634	0.02073	3.38151	0.02093	3.36089	0.02091	3.34105	0.02109	3.33872	0.02097	3.32476	0.02105	3.32155	0.02098	3.30956	0.02115	3.30558	0.02133	3.30554	0.02126	3.29851	0.02132	3.29329	0.02128	3.28725	0.02135	3.28413	0.02138	3.28403	0.02132	3.27646	0.02149	3.27821	0.02135	3.26715	0.02154	3.26684	0.02148	3.26391	0.02162	3.26345	0.02166	3.2631	0.02169	3.25974	0.0219	3.26295	0.02188	3.25517
0.02118	3.44233	0.02112	3.38739	0.02133	3.36677	0.0213	3.34697	0.02149	3.34466	0.02137	3.33058	0.02145	3.32748	0.02138	3.31546	0.02155	3.31156	0.02173	3.31157	0.02166	3.30441	0.02172	3.29919	0.02168	3.29305	0.02176	3.28988	0.02178	3.28968	0.02172	3.28199	0.0219	3.28374	0.02175	3.27256	0.02194	3.27228	0.02189	3.26921	0.02203	3.26875	0.02207	3.26829	0.0221	3.26485	0.02231	3.26805	0.0223	3.26025
0.02157	3.44821	0.02151	3.39311	0.02172	3.3725	0.0217	3.35273	0.02189	3.35047	0.02177	3.33627	0.02184	3.33328	0.02177	3.32122	0.02195	3.31741	0.02213	3.31747	0.02207	3.31019	0.02212	3.30498	0.02208	3.29874	0.02216	3.29553	0.02218	3.29522	0.02212	3.28742	0.0223	3.28918	0.02215	3.27788	0.02235	3.27762	0.02229	3.27442	0.02244	3.27396	0.02248	3.27339	0.02251	3.26988	0.02272	3.27307	0.02271	3.26525
0.02196	3.45393	0.0219	3.3987	0.02212	3.37811	0.02209	3.35835	0.02228	3.35614	0.02216	3.34182	0.02224	3.33894	0.02217	3.32686	0.02235	3.32315	0.02254	3.32325	0.02247	3.31585	0.02252	3.31064	0.02248	3.30434	0.02256	3.30108	0.02259	3.30067	0.02253	3.29275	0.02271	3.29453	0.02255	3.28312	0.02276	3.28288	0.0227	3.27955	0.02285	3.27909	0.02289	3.27841	0.02292	3.27483	0.02313	3.27802	0.02312	3.27018
0.02235	3.45957	0.02229	3.4042	0.02251	3.3836	0.02249	3.36384	0.02268	3.36168	0.02256	3.34724	0.02264	3.34448	0.02257	3.33236	0.02274	3.32877	0.02294	3.32891	0.02287	3.3214	0.02293	3.3162	0.02288	3.30983	0.02297	3.30654	0.02299	3.30602	0.02293	3.29799	0.02311	3.29978	0.02296	3.28827	0.02316	3.28808	0.02311	3.28459	0.02325	3.28414	0.02329	3.28335	0.02333	3.2797	0.02355	3.28289	0.02354	3.27503
0.02274	3.46509	0.02268	3.4096	0.02291	3.38897	0.02288	3.36921	0.02308	3.36711	0.02295	3.35256	0.02303	3.34987	0.02296	3.33774	0.02314	3.33428	0.02334	3.33446	0.02327	3.32683	0.02333	3.32166	0.02329	3.31521	0.02337	3.3119	0.02339	3.31128	0.02333	3.30313	0.02352	3.30495	0.02336	3.29334	0.02357	3.29319	0.02351	3.28953	0.02366	3.28911	0.0237	3.28821	0.02374	3.28448	0.02396	3.28768	0.02395	3.27982
0.02314	3.47047	0.02307	3.41489	0.0233	3.39422	0.02327	3.37447	0.02348	3.37241	0.02335	3.35778	0.02343	3.35514	0.02336	3.34302	0.02354	3.33967	0.02374	3.33989	0.02367	3.33215	0.02373	3.327	0.02369	3.3205	0.02377	3.31716	0.0238	3.31644	0.02373	3.30818	0.02392	3.31002	0.02376	3.29832	0.02398	3.29824	0.02392	3.2944	0.02407	3.29401	0.02411	3.293	0.02415	3.2892	0.02437	3.29241	0.02436	3.28454
0.02353	3.47575	0.02347	3.42003	0.0237	3.39937	0.02367	3.37961	0.02388	3.37759	0.02374	3.3629	0.02383	3.36029	0.02375	3.34817	0.02394	3.34496	0.02415	3.34522	0.02407	3.33736	0.02413	3.33225	0.02409	3.32569	0.02417	3.32232	0.0242	3.32152	0.02413	3.31315	0.02433	3.31501	0.02417	3.30321	0.02438	3.30321	0.02432	3.2992	0.02448	3.29882	0.02452	3.29771	0.02456	3.29384	0.02479	3.29707	0.02477	3.28919
0.02392	3.48096	0.02386	3.42511	0.02409	3.40441	0.02406	3.38464	0.02427	3.38267	0.02414	3.36792	0.02423	3.36532	0.02415	3.35322	0.02434	3.35014	0.02455	3.35045	0.02447	3.34248	0.02454	3.3374	0.02449	3.33079	0.02458	3.3274	0.0246	3.3265	0.02454	3.31802	0.02474	3.31991	0.02457	3.30802	0.02479	3.30809	0.02473	3.30393	0.02488	3.30357	0.02493	3.30235	0.02497	3.29842	0.0252	3.30166	0.02519	3.29378
0.02431	3.48602	0.02425	3.43009	0.02449	3.40935	0.02446	3.38956	0.02467	3.38766	0.02454	3.37284	0.02462	3.37025	0.02455	3.35817	0.02474	3.35521	0.02495	3.35558	0.02487	3.34749	0.02494	3.34245	0.02489	3.33579	0.02498	3.33238	0.02501	3.3314	0.02494	3.32281	0.02514	3.32472	0.02497	3.31275	0.0252	3.31288	0.02513	3.30859	0.02529	3.30825	0.02534	3.30693	0.02538	3.30293	0.02561	3.30617	0.0256	3.2983
0.02471	3.49101	0.02464	3.43498	0.02488	3.41419	0.02485	3.3944	0.02507	3.39254	0.02493	3.37766	0.02502	3.37507	0.02494	3.36302	0.02514	3.36019	0.02535	3.36062	0.02528	3.35241	0.02534	3.34741	0.02529	3.3407	0.02538	3.33727	0.02541	3.3362	0.02534	3.32752	0.02555	3.32946	0.02537	3.31741	0.0256	3.3176	0.02554	3.31318	0.0257	3.31285	0.02575	3.31144	0.02579	3.30737	0.02603	3.31062	0.02601	3.30276
0.0251	3.49591	0.02503	3.43972	0.02528	3.41893	0.02525	3.39914	0.02547	3.39733	0.02533	3.38239	0.02542	3.37981	0.02534	3.36777	0.02554	3.36508	0.02575	3.36555	0.02568	3.35723	0.02574	3.35227	0.02569	3.34553	0.02579	3.34209	0.02581	3.34093	0.02574	3.33215	0.02595	3.33411	0.02578	3.32199	0.02601	3.32222	0.02594	3.31769	0.02611	3.31738	0.02615	3.31588	0.0262	3.31175	0.02644	3.315	0.02642	3.30716
0.02549	3.50069	0.02542	3.44439	0.02567	3.42358	0.02564	3.40378	0.02587	3.40202	0.02572	3.38704	0.02581	3.38444	0.02573	3.37244	0.02594	3.36987	0.02616	3.37038	0.02608	3.36195	0.02615	3.35704	0.02609	3.35027	0.02619	3.34682	0.02622	3.34557	0.02615	3.33669	0.02636	3.33869	0.02618	3.3265	0.02641	3.32678	0.02635	3.32213	0.02652	3.32184	0.02656	3.32024	0.02661	3.31605	0.02685	3.3193	0.02684	3.3115
0.02588	3.50537	0.02581	3.449	0.02607	3.42814	0.02604	3.40834	0.02626	3.40661	0.02612	3.39158	0.02621	3.38899	0.02613	3.37702	0.02633	3.37458	0.02656	3.37512	0.02648	3.36658	0.02655	3.36172	0.0265	3.35493	0.02659	3.35146	0.02662	3.35014	0.02655	3.34116	0.02676	3.34319	0.02658	3.33093	0.02682	3.33128	0.02675	3.32647	0.02692	3.32622	0.02697	3.32454	0.02702	3.32029	0.02727	3.32355	0.02725	3.31577
0.02627	3.50996	0.0262	3.4535	0.02646	3.43261	0.02643	3.4128	0.02666	3.41112	0.02651	3.39605	0.02661	3.39345	0.02652	3.38151	0.02673	3.37919	0.02696	3.37978	0.02688	3.37112	0.02695	3.36632	0.0269	3.3595	0.027	3.35603	0.02702	3.35462	0.02695	3.34555	0.02717	3.34761	0.02699	3.33528	0.02723	3.33572	0.02716	3.33076	0.02733	3.33054	0.02738	3.32877	0.02742	3.32446	0.02768	3.32773	0.02766	3.31999
0.02667	3.51443	0.0266	3.45789	0.02686	3.437	0.02682	3.41719	0.02706	3.41554	0.02691	3.40043	0.02701	3.39783	0.02692	3.38592	0.02713	3.38372	0.02737	3.38435	0.02728	3.37558	0.02735	3.37084	0.0273	3.36399	0.0274	3.36051	0.02743	3.35903	0.02735	3.34987	0.02757	3.35196	0.02739	3.33957	0.02763	3.34008	0.02756	3.33499	0.02774	3.33479	0.02779	3.33294	0.02783	3.32857	0.02809	3.33186	0.02808	3.32413
0.02706	3.51884	0.02699	3.46223	0.02725	3.44131	0.02722	3.42149	0.02746	3.41987	0.02731	3.40473	0.0274	3.40212	0.02732	3.39026	0.02753	3.38816	0.02777	3.38884	0.02768	3.37997	0.02775	3.37527	0.0277	3.36841	0.0278	3.36492	0.02783	3.36337	0.02776	3.35412	0.02798	3.35624	0.02779	3.34378	0.02804	3.34437	0.02797	3.33914	0.02815	3.33897	0.0282	3.33704	0.02824	3.33261	0.02851	3.33593	0.02849	3.32822
0.02745	3.52315	0.02738	3.4665	0.02765	3.44553	0.02761	3.42572	0.02785	3.42414	0.0277	3.40896	0.0278	3.40633	0.02771	3.39452	0.02793	3.39252	0.02817	3.39326	0.02808	3.3843	0.02816	3.37963	0.0281	3.37275	0.0282	3.36925	0.02823	3.36763	0.02816	3.3583	0.02839	3.36044	0.02819	3.34792	0.02845	3.34858	0.02838	3.34324	0.02856	3.34309	0.02861	3.34109	0.02865	3.3366	0.02892	3.33993	0.0289	3.33225
0.02784	3.52736	0.02777	3.47069	0.02804	3.44968	0.02801	3.42987	0.02825	3.42832	0.0281	3.41312	0.0282	3.41047	0.02811	3.39871	0.02833	3.3968	0.02857	3.3976	0.02849	3.38855	0.02856	3.38391	0.0285	3.37701	0.02861	3.37351	0.02864	3.37182	0.02856	3.36241	0.02879	3.36458	0.0286	3.352	0.02885	3.35272	0.02878	3.34728	0.02896	3.34714	0.02901	3.34508	0.02906	3.34053	0.02933	3.34386	0.02931	3.33623
0.02823	3.53145	0.02816	3.47478	0.02844	3.45374	0.0284	3.43393	0.02865	3.43243	0.02849	3.41721	0.02859	3.41455	0.0285	3.40282	0.02873	3.40101	0.02898	3.40185	0.02889	3.39274	0.02896	3.38811	0.02891	3.38121	0.02901	3.37771	0.02904	3.37595	0.02896	3.36645	0.0292	3.36865	0.029	3.35602	0.02926	3.35681	0.02919	3.35126	0.02937	3.35112	0.02942	3.349	0.02947	3.34441	0.02974	3.34775	0.02973	3.34017
0.02863	3.53547	0.02855	3.4788	0.02883	3.45773	0.0288	3.43793	0.02905	3.43646	0.02889	3.42122	0.02899	3.41855	0.0289	3.40686	0.02913	3.40513	0.02938	3.40603	0.02929	3.39687	0.02936	3.39224	0.02931	3.38533	0.02941	3.38183	0.02944	3.38	0.02936	3.37044	0.0296	3.37266	0.0294	3.35997	0.02967	3.36085	0.02959	3.35517	0.02978	3.35505	0.02983	3.35287	0.02988	3.34822	0.03016	3.35158	0.03014	3.34405
0.02902	3.53938	0.02894	3.48277	0.02923	3.46165	0.02919	3.44187	0.02945	3.44041	0.02928	3.42517	0.02939	3.42249	0.0293	3.41083	0.02953	3.40919	0.02978	3.41013	0.02969	3.40092	0.02977	3.3963	0.02971	3.38939	0.02982	3.38589	0.02985	3.38399	0.02977	3.37436	0.03001	3.3766	0.0298	3.36387	0.03007	3.36484	0.03	3.35903	0.03019	3.35892	0.03024	3.35668	0.03029	3.35197	0.03057	3.35536	0.03055	3.34787
0.02941	3.54318	0.02933	3.48666	0.02962	3.4655	0.02959	3.44573	0.02984	3.44429	0.02968	3.42905	0.02979	3.42637	0.02969	3.41473	0.02993	3.41317	0.03018	3.41417	0.03009	3.40491	0.03017	3.40029	0.03011	3.39339	0.03022	3.38988	0.03025	3.38792	0.03017	3.3782	0.03041	3.38048	0.03021	3.3677	0.03048	3.36877	0.0304	3.36283	0.0306	3.36273	0.03065	3.36043	0.0307	3.35568	0.03098	3.3591	0.03096	3.35165
0.0298	3.54688	0.02972	3.49045	0.03002	3.46927	0.02998	3.44954	0.03024	3.4481	0.03008	3.43286	0.03018	3.43018	0.03009	3.41856	0.03032	3.41709	0.03059	3.41813	0.03049	3.40883	0.03057	3.40422	0.03051	3.39732	0.03062	3.39381	0.03065	3.39178	0.03057	3.38199	0.03082	3.3843	0.03061	3.37147	0.03089	3.37264	0.03081	3.36659	0.031	3.36649	0.03106	3.36413	0.03111	3.35933	0.0314	3.36278	0.03138	3.35538
0.0302	3.55051	0.03011	3.49414	0.03041	3.47298	0.03038	3.45328	0.03064	3.45185	0.03047	3.43662	0.03058	3.43392	0.03048	3.42232	0.03072	3.42094	0.03099	3.42203	0.03089	3.41268	0.03097	3.40809	0.03091	3.40118	0.03103	3.39767	0.03106	3.39559	0.03097	3.38572	0.03122	3.38806	0.03101	3.37518	0.03129	3.37643	0.03121	3.37029	0.03141	3.37019	0.03147	3.36777	0.03152	3.36292	0.03181	3.36642	0.03179	3.35906
0.03059	3.55408	0.03051	3.49776	0.03081	3.47662	0.03077	3.45696	0.03104	3.45553	0.03087	3.44031	0.03098	3.43761	0.03088	3.42603	0.03112	3.42473	0.03139	3.42587	0.03129	3.41648	0.03137	3.4119	0.03131	3.40499	0.03143	3.40146	0.03146	3.39933	0.03137	3.38939	0.03163	3.39177	0.03142	3.37884	0.0317	3.38017	0.03162	3.37393	0.03182	3.37384	0.03187	3.37136	0.03193	3.36648	0.03222	3.37	0.0322	3.36269
0.03098	3.55753	0.0309	3.50131	0.0312	3.48019	0.03116	3.46057	0.03144	3.45914	0.03126	3.44393	0.03137	3.44124	0.03128	3.42968	0.03152	3.42845	0.03179	3.42965	0.0317	3.42021	0.03178	3.41564	0.03171	3.40873	0.03183	3.4052	0.03187	3.40302	0.03178	3.39301	0.03203	3.39541	0.03182	3.38244	0.0321	3.38385	0.03202	3.37752	0.03223	3.37743	0.03228	3.3749	0.03234	3.36999	0.03264	3.37354	0.03262	3.36626
0.03137	3.56088	0.03129	3.50477	0.0316	3.48369	0.03156	3.46411	0.03183	3.46269	0.03166	3.4475	0.03177	3.44482	0.03167	3.43327	0.03192	3.4321	0.0322	3.43336	0.0321	3.4239	0.03218	3.41932	0.03212	3.41241	0.03224	3.40888	0.03227	3.40665	0.03218	3.39657	0.03244	3.39902	0.03222	3.38599	0.03251	3.38747	0.03243	3.38106	0.03263	3.38097	0.03269	3.37839	0.03275	3.37345	0.03305	3.37703	0.03303	3.3698
0.03176	3.56418	0.03168	3.50814	0.03199	3.48713	0.03195	3.46758	0.03223	3.46618	0.03205	3.451	0.03217	3.44834	0.03207	3.43681	0.03232	3.4357	0.0326	3.43701	0.0325	3.42753	0.03258	3.42295	0.03252	3.41603	0.03264	3.41249	0.03267	3.41023	0.03258	3.40009	0.03285	3.40258	0.03262	3.38949	0.03292	3.39104	0.03283	3.38454	0.03304	3.38446	0.0331	3.38183	0.03316	3.37685	0.03346	3.38048	0.03344	3.37327
0.03216	3.56738	0.03207	3.51146	0.03239	3.49051	0.03235	3.471	0.03263	3.46961	0.03245	3.45444	0.03257	3.4518	0.03246	3.44029	0.03272	3.43924	0.033	3.4406	0.0329	3.4311	0.03298	3.42651	0.03292	3.41959	0.03304	3.41605	0.03308	3.41375	0.03298	3.40355	0.03325	3.40608	0.03303	3.39294	0.03332	3.39456	0.03324	3.38797	0.03345	3.3879	0.03351	3.38523	0.03356	3.38021	0.03388	3.38389	0.03385	3.37669
0.03255	3.57051	0.03246	3.51472	0.03278	3.49382	0.03274	3.47435	0.03303	3.47297	0.03284	3.45782	0.03296	3.4552	0.03286	3.44371	0.03312	3.44271	0.0334	3.44413	0.0333	3.43462	0.03339	3.43002	0.03332	3.4231	0.03344	3.41955	0.03348	3.41722	0.03339	3.40697	0.03366	3.40953	0.03343	3.39634	0.03373	3.39804	0.03364	3.39136	0.03386	3.3913	0.03392	3.38857	0.03397	3.38353	0.03429	3.38726	0.03427	3.38007
0.03294	3.57354	0.03285	3.5179	0.03318	3.49708	0.03314	3.47764	0.03343	3.47628	0.03324	3.46115	0.03336	3.45856	0.03325	3.44707	0.03352	3.44614	0.0338	3.4476	0.0337	3.43809	0.03379	3.43347	0.03372	3.42656	0.03385	3.423	0.03388	3.42065	0.03379	3.41033	0.03406	3.41294	0.03383	3.39969	0.03414	3.40146	0.03405	3.3947	0.03427	3.39465	0.03433	3.39187	0.03438	3.3868	0.0347	3.39059	0.03468	3.3834
0.03333	3.57652	0.03324	3.521	0.03357	3.50027	0.03353	3.48088	0.03382	3.47952	0.03364	3.46441	0.03376	3.46184	0.03365	3.45038	0.03392	3.4495	0.03421	3.45102	0.0341	3.4415	0.03419	3.43687	0.03412	3.42996	0.03425	3.4264	0.03428	3.42402	0.03419	3.41364	0.03447	3.41629	0.03424	3.403	0.03454	3.40484	0.03446	3.398	0.03467	3.39795	0.03473	3.39513	0.03479	3.39003	0.03512	3.39388	0.03509	3.38669
0.03373	3.57944	0.03363	3.52405	0.03397	3.5034	0.03393	3.48407	0.03422	3.48271	0.03403	3.46762	0.03415	3.46508	0.03405	3.45364	0.03432	3.45282	0.03461	3.45439	0.0345	3.44488	0.03459	3.44022	0.03453	3.43331	0.03465	3.42974	0.03469	3.42734	0.03459	3.41691	0.03487	3.4196	0.03464	3.40626	0.03495	3.40816	0.03486	3.40125	0.03508	3.40121	0.03514	3.39834	0.0352	3.39323	0.03553	3.39713	0.03551	3.38994
0.03412	3.58229	0.03403	3.52706	0.03436	3.50647	0.03432	3.4872	0.03462	3.48585	0.03443	3.47079	0.03455	3.46826	0.03444	3.45684	0.03471	3.45608	0.03501	3.45771	0.03491	3.44819	0.03499	3.44352	0.03493	3.43661	0.03505	3.43304	0.03509	3.43061	0.03499	3.42013	0.03528	3.42286	0.03504	3.40947	0.03536	3.41144	0.03527	3.40446	0.03549	3.40442	0.03555	3.40151	0.03561	3.39638	0.03594	3.40035	0.03592	3.39315
0.03451	3.58507	0.03442	3.53	0.03475	3.50949	0.03471	3.49026	0.03502	3.48894	0.03482	3.47391	0.03495	3.47138	0.03484	3.46	0.03511	3.45928	0.03542	3.46097	0.03531	3.45147	0.0354	3.44676	0.03533	3.43986	0.03546	3.43628	0.0355	3.43384	0.0354	3.42331	0.03568	3.42609	0.03544	3.41265	0.03576	3.41466	0.03567	3.40764	0.0359	3.40759	0.03596	3.40464	0.03602	3.39949	0.03635	3.40352	0.03633	3.39631
0.0349	3.58779	0.03481	3.53287	0.03515	3.51244	0.03511	3.49328	0.03542	3.49197	0.03522	3.47697	0.03535	3.47445	0.03523	3.4631	0.03551	3.46244	0.03582	3.46418	0.03571	3.45469	0.0358	3.44996	0.03573	3.44307	0.03586	3.43948	0.0359	3.43701	0.0358	3.42645	0.03609	3.42928	0.03585	3.41578	0.03617	3.41784	0.03608	3.41077	0.03631	3.41072	0.03637	3.40772	0.03643	3.40257	0.03677	3.40666	0.03674	3.39944
0.03529	3.59046	0.0352	3.5357	0.03554	3.51534	0.0355	3.49623	0.03581	3.49494	0.03561	3.47999	0.03574	3.47747	0.03563	3.46615	0.03591	3.46554	0.03622	3.46734	0.03611	3.45787	0.0362	3.4531	0.03613	3.44622	0.03626	3.44262	0.0363	3.44015	0.0362	3.42954	0.03649	3.43242	0.03625	3.41887	0.03658	3.42099	0.03648	3.41386	0.03671	3.41382	0.03678	3.41077	0.03684	3.4056	0.03718	3.40976	0.03716	3.40252
0.03569	3.59308	0.03559	3.53847	0.03594	3.51819	0.0359	3.49914	0.03621	3.49787	0.03601	3.48295	0.03614	3.48045	0.03603	3.46916	0.03631	3.4686	0.03662	3.47045	0.03651	3.46098	0.0366	3.4562	0.03653	3.44933	0.03667	3.44572	0.03671	3.44324	0.0366	3.43258	0.0369	3.43551	0.03665	3.42191	0.03698	3.42409	0.03689	3.41691	0.03712	3.41687	0.03719	3.41378	0.03725	3.40859	0.03759	3.41284	0.03757	3.40556
0.03608	3.59563	0.03598	3.54117	0.03633	3.52097	0.03629	3.50199	0.03661	3.50074	0.03641	3.48586	0.03654	3.48338	0.03642	3.47211	0.03671	3.47161	0.03703	3.47351	0.03691	3.46405	0.03701	3.45926	0.03693	3.45239	0.03707	3.44878	0.03711	3.44628	0.03701	3.43559	0.03731	3.43857	0.03705	3.42492	0.03739	3.42715	0.03729	3.41992	0.03753	3.41989	0.0376	3.41675	0.03766	3.41155	0.03801	3.41588	0.03798	3.40856
0.03647	3.59812	0.03637	3.5438	0.03673	3.52371	0.03669	3.5048	0.03701	3.50356	0.0368	3.48872	0.03693	3.48626	0.03682	3.47502	0.03711	3.47458	0.03743	3.47653	0.03731	3.46707	0.03741	3.46227	0.03734	3.45541	0.03747	3.45179	0.03751	3.44929	0.03741	3.43855	0.03771	3.44159	0.03746	3.42789	0.03779	3.43017	0.0377	3.4229	0.03794	3.42287	0.038	3.41968	0.03807	3.41448	0.03842	3.41889	0.0384	3.41152
0.03686	3.60058	0.03676	3.54638	0.03712	3.52639	0.03708	3.50756	0.03741	3.50634	0.0372	3.49154	0.03733	3.48909	0.03721	3.47788	0.03751	3.4775	0.03783	3.4795	0.03771	3.47004	0.03781	3.46524	0.03774	3.45839	0.03788	3.45476	0.03791	3.45225	0.03781	3.44147	0.03812	3.44456	0.03786	3.43082	0.0382	3.43313	0.0381	3.42583	0.03835	3.42581	0.03841	3.42257	0.03848	3.41737	0.03883	3.42185	0.03881	3.41445
0.03725	3.60298	0.03715	3.5489	0.03752	3.52902	0.03748	3.51027	0.0378	3.50907	0.03759	3.49431	0.03773	3.49187	0.03761	3.4807	0.03791	3.48038	0.03823	3.48243	0.03812	3.47296	0.03821	3.46816	0.03814	3.46132	0.03828	3.45769	0.03832	3.45517	0.03821	3.44435	0.03852	3.4475	0.03826	3.4337	0.03861	3.43606	0.03851	3.42872	0.03875	3.42871	0.03882	3.42543	0.03889	3.42023	0.03925	3.42478	0.03922	3.41733
0.03765	3.60532	0.03755	3.55136	0.03791	3.53159	0.03787	3.51294	0.0382	3.51175	0.03799	3.49704	0.03813	3.49461	0.03801	3.48347	0.03831	3.48321	0.03864	3.48531	0.03852	3.47583	0.03861	3.47104	0.03854	3.46421	0.03868	3.46057	0.03872	3.45804	0.03861	3.44719	0.03893	3.4504	0.03867	3.43656	0.03901	3.43894	0.03891	3.43158	0.03916	3.43158	0.03923	3.42825	0.0393	3.42306	0.03966	3.42767	0.03963	3.42019
0.03804	3.60761	0.03794	3.55375	0.03831	3.53412	0.03826	3.51555	0.0386	3.51439	0.03838	3.49973	0.03852	3.49731	0.0384	3.48621	0.0387	3.48599	0.03904	3.48815	0.03892	3.47866	0.03902	3.47387	0.03894	3.46705	0.03909	3.46342	0.03913	3.46088	0.03902	3.45	0.03933	3.45327	0.03907	3.43938	0.03942	3.44179	0.03932	3.43439	0.03957	3.43441	0.03964	3.43103	0.0397	3.42586	0.04007	3.43052	0.04005	3.423
0.03843	3.60986	0.03833	3.55609	0.0387	3.53659	0.03866	3.51812	0.039	3.51699	0.03878	3.50237	0.03892	3.49996	0.0388	3.48891	0.0391	3.48873	0.03944	3.49095	0.03932	3.48146	0.03942	3.47667	0.03934	3.46985	0.03949	3.46622	0.03953	3.46367	0.03942	3.45278	0.03974	3.45609	0.03947	3.44216	0.03983	3.44461	0.03972	3.43716	0.03998	3.43721	0.04005	3.43379	0.04011	3.42862	0.04049	3.43334	0.04046	3.42577
0.03882	3.61205	0.03872	3.55838	0.0391	3.53902	0.03905	3.52065	0.0394	3.51953	0.03918	3.50497	0.03932	3.50256	0.03919	3.49156	0.0395	3.49143	0.03984	3.4937	0.03972	3.48421	0.03982	3.47942	0.03974	3.47261	0.03989	3.46898	0.03993	3.46643	0.03982	3.45551	0.04014	3.45888	0.03987	3.44491	0.04023	3.4474	0.04013	3.43991	0.04039	3.43998	0.04046	3.43651	0.04052	3.43134	0.0409	3.43613	0.04087	3.42851
0.03922	3.61416	0.03911	3.56063	0.03949	3.5414	0.03945	3.52313	0.03979	3.52204	0.03957	3.50752	0.03971	3.50512	0.03959	3.49417	0.0399	3.49409	0.04025	3.49641	0.04012	3.48691	0.04022	3.48213	0.04014	3.47534	0.04029	3.4717	0.04034	3.46914	0.04022	3.45821	0.04055	3.46163	0.04028	3.44762	0.04064	3.45015	0.04054	3.44262	0.04079	3.44271	0.04087	3.4392	0.04093	3.43404	0.04131	3.43889	0.04129	3.43123
0.03961	3.61624	0.0395	3.56282	0.03989	3.54373	0.03984	3.52557	0.04019	3.5245	0.03997	3.51004	0.04011	3.50764	0.03998	3.49674	0.0403	3.49671	0.04065	3.49907	0.04052	3.48958	0.04063	3.48482	0.04055	3.47803	0.0407	3.47439	0.04074	3.47182	0.04063	3.46086	0.04095	3.46434	0.04068	3.4503	0.04104	3.45286	0.04094	3.4453	0.0412	3.44541	0.04127	3.44186	0.04134	3.4367	0.04173	3.44161	0.0417	3.4339
0.04	3.61825	0.03989	3.56496	0.04028	3.54602	0.04024	3.52798	0.04059	3.52693	0.04036	3.51251	0.04051	3.51012	0.04038	3.49927	0.0407	3.49929	0.04105	3.5017	0.04092	3.49221	0.04103	3.48746	0.04095	3.48068	0.0411	3.47705	0.04114	3.47447	0.04103	3.46349	0.04136	3.46701	0.04108	3.45295	0.04145	3.45554	0.04135	3.44794	0.04161	3.44807	0.04168	3.44448	0.04175	3.43934	0.04214	3.4443	0.04211	3.43656
0.04039	3.62023	0.04028	3.56708	0.04068	3.54826	0.04063	3.53034	0.04099	3.52931	0.04076	3.51495	0.0409	3.51257	0.04078	3.50176	0.0411	3.50183	0.04145	3.50428	0.04133	3.4948	0.04143	3.49007	0.04135	3.4833	0.0415	3.47967	0.04155	3.47707	0.04143	3.46608	0.04177	3.46964	0.04149	3.45556	0.04186	3.45818	0.04175	3.45056	0.04202	3.4507	0.04209	3.44707	0.04216	3.44195	0.04255	3.44696	0.04252	3.43918
0.04078	3.62215	0.04067	3.56916	0.04107	3.55046	0.04103	3.53266	0.04139	3.53165	0.04115	3.51736	0.0413	3.51498	0.04117	3.50422	0.0415	3.50434	0.04186	3.50683	0.04173	3.49736	0.04183	3.49264	0.04175	3.48588	0.04191	3.48225	0.04195	3.47964	0.04183	3.46863	0.04217	3.47224	0.04189	3.45814	0.04226	3.4608	0.04216	3.45314	0.04243	3.4533	0.0425	3.44963	0.04257	3.44453	0.04297	3.44958	0.04294	3.44178
0.04118	3.62403	0.04107	3.57119	0.04147	3.55261	0.04142	3.53493	0.04178	3.53395	0.04155	3.51972	0.0417	3.51735	0.04157	3.50664	0.0419	3.5068	0.04226	3.50934	0.04213	3.49988	0.04224	3.49518	0.04215	3.48843	0.04231	3.48479	0.04235	3.48217	0.04223	3.47116	0.04258	3.47481	0.04229	3.46068	0.04267	3.46337	0.04256	3.45569	0.04283	3.45587	0.04291	3.45217	0.04298	3.44708	0.04338	3.45217	0.04335	3.44434
0.04157	3.62588	0.04146	3.57319	0.04186	3.55473	0.04182	3.53717	0.04218	3.53622	0.04195	3.52205	0.0421	3.51969	0.04196	3.50903	0.04229	3.50923	0.04266	3.51181	0.04253	3.50236	0.04264	3.49767	0.04255	3.49094	0.04271	3.4873	0.04276	3.48467	0.04264	3.47365	0.04298	3.47734	0.04269	3.4632	0.04308	3.46593	0.04297	3.45821	0.04324	3.45842	0.04332	3.45467	0.04339	3.4496	0.04379	3.45473	0.04376	3.44687
0.04196	3.62769	0.04185	3.57517	0.04226	3.55681	0.04221	3.53937	0.04258	3.53844	0.04234	3.52434	0.04249	3.52199	0.04236	3.51139	0.04269	3.51162	0.04306	3.51425	0.04293	3.50481	0.04304	3.50014	0.04295	3.49341	0.04311	3.48978	0.04316	3.48714	0.04304	3.47611	0.04339	3.47984	0.0431	3.46568	0.04348	3.46845	0.04337	3.46071	0.04365	3.46093	0.04373	3.45715	0.0438	3.4521	0.04421	3.45726	0.04418	3.44937
0.04235	3.62946	0.04224	3.57711	0.04265	3.55885	0.0426	3.54154	0.04298	3.54063	0.04274	3.5266	0.04289	3.52427	0.04276	3.5137	0.04309	3.51398	0.04347	3.51665	0.04333	3.50723	0.04344	3.50257	0.04336	3.49585	0.04352	3.49223	0.04356	3.48957	0.04344	3.47853	0.04379	3.48231	0.0435	3.46813	0.04389	3.47094	0.04378	3.46317	0.04406	3.46341	0.04413	3.4596	0.04421	3.45457	0.04462	3.45976	0.04459	3.45185
0.04274	3.63118	0.04263	3.57901	0.04305	3.56085	0.043	3.54367	0.04338	3.54278	0.04313	3.52882	0.04329	3.5265	0.04315	3.51598	0.04349	3.5163	0.04387	3.51901	0.04373	3.5096	0.04384	3.50497	0.04376	3.49826	0.04392	3.49464	0.04397	3.49198	0.04384	3.48092	0.0442	3.48474	0.0439	3.47056	0.0443	3.47339	0.04418	3.46559	0.04446	3.46586	0.04454	3.46202	0.04462	3.45701	0.04503	3.46223	0.045	3.4543
0.04314	3.63286	0.04302	3.58088	0.04344	3.56282	0.04339	3.54577	0.04377	3.5449	0.04353	3.531	0.04368	3.5287	0.04355	3.51823	0.04389	3.5186	0.04427	3.52134	0.04413	3.51195	0.04425	3.50734	0.04416	3.50063	0.04432	3.49702	0.04437	3.49434	0.04425	3.48329	0.0446	3.48714	0.0443	3.47295	0.0447	3.47582	0.04459	3.46799	0.04487	3.46828	0.04495	3.46441	0.04503	3.45942	0.04544	3.46466	0.04541	3.45672
0.04353	3.63453	0.04341	3.58272	0.04384	3.56476	0.04379	3.54783	0.04417	3.54698	0.04392	3.53316	0.04408	3.53086	0.04394	3.52045	0.04429	3.52085	0.04467	3.52364	0.04453	3.51427	0.04465	3.50967	0.04456	3.50297	0.04473	3.49937	0.04477	3.49668	0.04465	3.48562	0.04501	3.48951	0.04471	3.47531	0.04511	3.47822	0.04499	3.47036	0.04528	3.47067	0.04536	3.46677	0.04544	3.46181	0.04586	3.46707	0.04583	3.45912
0.04392	3.63616	0.0438	3.58454	0.04423	3.56666	0.04418	3.54986	0.04457	3.54904	0.04432	3.53528	0.04448	3.533	0.04434	3.52263	0.04469	3.52308	0.04508	3.5259	0.04493	3.51654	0.04505	3.51198	0.04496	3.50528	0.04513	3.50168	0.04518	3.49898	0.04505	3.48793	0.04541	3.49185	0.04511	3.47764	0.04552	3.48059	0.0454	3.4727	0.04569	3.47303	0.04577	3.46911	0.04585	3.46418	0.04627	3.46944	0.04624	3.4615
0.04431	3.63777	0.04419	3.58632	0.04463	3.56852	0.04458	3.55185	0.04497	3.55105	0.04472	3.53737	0.04488	3.5351	0.04473	3.52479	0.04509	3.52527	0.04548	3.52813	0.04534	3.51879	0.04545	3.51425	0.04536	3.50756	0.04553	3.50397	0.04558	3.50126	0.04545	3.49021	0.04582	3.49416	0.04551	3.47995	0.04592	3.48294	0.04581	3.47502	0.0461	3.47536	0.04618	3.47142	0.04625	3.46651	0.04668	3.47179	0.04665	3.46384
0.04471	3.63933	0.04458	3.58805	0.04502	3.57036	0.04497	3.55381	0.04537	3.55304	0.04511	3.53943	0.04527	3.53717	0.04513	3.52692	0.04549	3.52743	0.04588	3.53033	0.04574	3.52101	0.04586	3.51649	0.04576	3.5098	0.04593	3.50622	0.04598	3.5035	0.04585	3.49246	0.04623	3.49644	0.04592	3.48223	0.04633	3.48526	0.04621	3.4773	0.0465	3.47767	0.04659	3.4737	0.04666	3.46882	0.0471	3.47411	0.04707	3.46616
0.0451	3.64086	0.04498	3.58976	0.04542	3.57216	0.04537	3.55573	0.04576	3.55498	0.04551	3.54146	0.04567	3.53921	0.04553	3.52902	0.04589	3.52956	0.04628	3.53249	0.04614	3.5232	0.04626	3.51871	0.04617	3.51201	0.04634	3.50844	0.04639	3.50572	0.04626	3.49468	0.04663	3.49868	0.04632	3.48448	0.04673	3.48755	0.04662	3.47956	0.04691	3.47995	0.04699	3.47596	0.04707	3.4711	0.04751	3.4764	0.04748	3.46845
0.04549	3.64235	0.04537	3.59143	0.04581	3.57393	0.04576	3.55763	0.04616	3.5569	0.0459	3.54345	0.04607	3.54122	0.04592	3.53108	0.04629	3.53165	0.04669	3.53463	0.04654	3.52535	0.04666	3.52089	0.04657	3.51419	0.04674	3.51063	0.04679	3.50791	0.04666	3.49686	0.04704	3.5009	0.04672	3.48671	0.04714	3.48983	0.04702	3.48179	0.04732	3.4822	0.0474	3.4782	0.04748	3.47336	0.04792	3.47867	0.04789	3.47072
0.04588	3.6438	0.04576	3.59306	0.04621	3.57566	0.04615	3.55949	0.04656	3.55879	0.0463	3.54542	0.04646	3.5432	0.04632	3.53312	0.04668	3.53372	0.04709	3.53673	0.04694	3.52748	0.04706	3.52305	0.04697	3.51635	0.04714	3.51279	0.04719	3.51007	0.04706	3.49903	0.04744	3.50309	0.04712	3.48891	0.04755	3.49207	0.04743	3.484	0.04773	3.48443	0.04781	3.48041	0.04789	3.47559	0.04834	3.48092	0.0483	3.47296
0.04627	3.64523	0.04615	3.59463	0.0466	3.57737	0.04655	3.56132	0.04696	3.56064	0.04669	3.54736	0.04686	3.54515	0.04671	3.53513	0.04708	3.53576	0.04749	3.5388	0.04734	3.52958	0.04746	3.52519	0.04737	3.51848	0.04755	3.51493	0.0476	3.5122	0.04746	3.50116	0.04785	3.50525	0.04753	3.49108	0.04795	3.49428	0.04783	3.48619	0.04814	3.48663	0.04822	3.48259	0.0483	3.47779	0.04875	3.48314	0.04872	3.47518
0.04667	3.64661	0.04654	3.59619	0.047	3.57905	0.04694	3.56313	0.04736	3.56246	0.04709	3.54928	0.04726	3.54708	0.04711	3.5371	0.04748	3.53777	0.04789	3.54084	0.04774	3.53165	0.04787	3.5273	0.04777	3.52057	0.04795	3.51704	0.048	3.5143	0.04787	3.50327	0.04825	3.50739	0.04793	3.49323	0.04836	3.49647	0.04824	3.48834	0.04854	3.48881	0.04863	3.48475	0.04871	3.47997	0.04916	3.48534	0.04913	3.47738
0.04706	3.64798	0.04693	3.59772	0.04739	3.58069	0.04734	3.5649	0.04775	3.56426	0.04749	3.55116	0.04766	3.54898	0.04751	3.53905	0.04788	3.53975	0.0483	3.54286	0.04814	3.53369	0.04827	3.52937	0.04817	3.52264	0.04835	3.51913	0.0484	3.51639	0.04827	3.50535	0.04866	3.50949	0.04833	3.49535	0.04877	3.49863	0.04864	3.49048	0.04895	3.49096	0.04904	3.48688	0.04912	3.48213	0.04957	3.48751	0.04954	3.47955
0.04745	3.64932	0.04732	3.59921	0.04779	3.58231	0.04773	3.56664	0.04815	3.56603	0.04788	3.55301	0.04805	3.55086	0.0479	3.54098	0.04828	3.54171	0.0487	3.54485	0.04855	3.5357	0.04867	3.53142	0.04857	3.52467	0.04876	3.52118	0.04881	3.51844	0.04867	3.50741	0.04906	3.51158	0.04873	3.49745	0.04917	3.50076	0.04905	3.49259	0.04936	3.49308	0.04945	3.48899	0.04953	3.48427	0.04999	3.48965	0.04995	3.48171
0.04784	3.65062	0.04771	3.60067	0.04818	3.58391	0.04813	3.56835	0.04855	3.56776	0.04828	3.55484	0.04845	3.55271	0.0483	3.54288	0.04868	3.54363	0.0491	3.54682	0.04895	3.53769	0.04907	3.53344	0.04898	3.52668	0.04916	3.52321	0.04921	3.52047	0.04907	3.50944	0.04947	3.51364	0.04914	3.49952	0.04958	3.50288	0.04945	3.49467	0.04977	3.49518	0.04985	3.49108	0.04994	3.48638	0.0504	3.49177	0.05037	3.48383
0.04824	3.65191	0.0481	3.60209	0.04858	3.58547	0.04852	3.57004	0.04895	3.56948	0.04867	3.55663	0.04885	3.55453	0.04869	3.54476	0.04908	3.54554	0.0495	3.54876	0.04935	3.53965	0.04948	3.53543	0.04938	3.52865	0.04956	3.52521	0.04961	3.52248	0.04947	3.51144	0.04988	3.51568	0.04954	3.50157	0.04999	3.50496	0.04986	3.49673	0.05018	3.49725	0.05026	3.49315	0.05035	3.48847	0.05081	3.49387	0.05078	3.48594
0.04863	3.65316	0.0485	3.60349	0.04897	3.58701	0.04892	3.57169	0.04935	3.57116	0.04907	3.5584	0.04924	3.55633	0.04909	3.5466	0.04948	3.54741	0.0499	3.55067	0.04975	3.54158	0.04988	3.53739	0.04978	3.53061	0.04997	3.52719	0.05002	3.52447	0.04988	3.51342	0.05028	3.51769	0.04994	3.50359	0.05039	3.50703	0.05026	3.49876	0.05058	3.4993	0.05067	3.49519	0.05076	3.49054	0.05123	3.49595	0.05119	3.48803
0.04902	3.65439	0.04889	3.60486	0.04937	3.58852	0.04931	3.57333	0.04974	3.57282	0.04946	3.56014	0.04964	3.5581	0.04949	3.54843	0.04988	3.54926	0.05031	3.55256	0.05015	3.54349	0.05028	3.53933	0.05018	3.53253	0.05037	3.52914	0.05042	3.52643	0.05028	3.51538	0.05069	3.51968	0.05035	3.50558	0.0508	3.50907	0.05067	3.50076	0.05099	3.50133	0.05108	3.49722	0.05117	3.49258	0.05164	3.49801	0.05161	3.49009
0.04941	3.65561	0.04928	3.60621	0.04976	3.59	0.0497	3.57494	0.05014	3.57445	0.04986	3.56185	0.05004	3.55985	0.04988	3.55022	0.05028	3.55109	0.05071	3.55442	0.05055	3.54537	0.05068	3.54124	0.05058	3.53443	0.05077	3.53107	0.05082	3.52836	0.05068	3.51731	0.05109	3.52165	0.05075	3.50756	0.05121	3.51108	0.05108	3.50275	0.0514	3.50332	0.05149	3.49921	0.05158	3.4946	0.05205	3.50004	0.05202	3.49213
0.0498	3.65681	0.04967	3.60753	0.05016	3.59146	0.0501	3.57652	0.05054	3.57605	0.05026	3.56354	0.05044	3.56158	0.05028	3.552	0.05067	3.55288	0.05111	3.55625	0.05095	3.54723	0.05109	3.54313	0.05098	3.53631	0.05117	3.53297	0.05123	3.53027	0.05108	3.51922	0.0515	3.52359	0.05115	3.5095	0.05161	3.51308	0.05148	3.50471	0.05181	3.5053	0.0519	3.50119	0.05199	3.49659	0.05247	3.50205	0.05243	3.49415
0.0502	3.65798	0.05006	3.60884	0.05055	3.5929	0.05049	3.57808	0.05094	3.57763	0.05065	3.5652	0.05083	3.56329	0.05067	3.55375	0.05107	3.55466	0.05152	3.55806	0.05135	3.54906	0.05149	3.54499	0.05138	3.53817	0.05158	3.53485	0.05163	3.53216	0.05149	3.52111	0.0519	3.5255	0.05155	3.51143	0.05202	3.51504	0.05189	3.50665	0.05221	3.50725	0.05231	3.50314	0.05239	3.49856	0.05288	3.50404	0.05284	3.49615
0.05059	3.65913	0.05045	3.61013	0.05095	3.59431	0.05089	3.57961	0.05134	3.57919	0.05105	3.56684	0.05123	3.56497	0.05107	3.55547	0.05147	3.55641	0.05192	3.55984	0.05176	3.55087	0.05189	3.54684	0.05179	3.54	0.05198	3.5367	0.05203	3.53402	0.05189	3.52298	0.05231	3.5274	0.05196	3.51334	0.05243	3.51699	0.05229	3.50856	0.05262	3.50918	0.05271	3.50507	0.0528	3.50051	0.05329	3.506	0.05326	3.49813
0.05098	3.66027	0.05084	3.61139	0.05134	3.5957	0.05128	3.58111	0.05173	3.58072	0.05144	3.56846	0.05163	3.56663	0.05146	3.55718	0.05187	3.55813	0.05232	3.56161	0.05216	3.55266	0.05229	3.54865	0.05219	3.54181	0.05238	3.53853	0.05244	3.53586	0.05229	3.52482	0.05272	3.52927	0.05236	3.51522	0.05283	3.51891	0.0527	3.51045	0.05303	3.51109	0.05312	3.50698	0.05321	3.50244	0.05371	3.50795	0.05367	3.50009
0.05137	3.66138	0.05123	3.61263	0.05173	3.59707	0.05168	3.58259	0.05213	3.58222	0.05184	3.57005	0.05202	3.56827	0.05186	3.55886	0.05227	3.55983	0.05272	3.56335	0.05256	3.55442	0.05269	3.55044	0.05259	3.54359	0.05279	3.54034	0.05284	3.53768	0.05269	3.52664	0.05312	3.53112	0.05276	3.51708	0.05324	3.52082	0.0531	3.51232	0.05344	3.51298	0.05353	3.50887	0.05362	3.50434	0.05412	3.50987	0.05408	3.50202
0.05177	3.66246	0.05162	3.61386	0.05213	3.59842	0.05207	3.58404	0.05253	3.58371	0.05224	3.57162	0.05242	3.56989	0.05226	3.56051	0.05267	3.56151	0.05313	3.56507	0.05296	3.55616	0.0531	3.55221	0.05299	3.54536	0.05319	3.54212	0.05324	3.53948	0.05309	3.52844	0.05353	3.53295	0.05316	3.51893	0.05364	3.5227	0.05351	3.51417	0.05385	3.51484	0.05394	3.51074	0.05403	3.50623	0.05453	3.51178	0.0545	3.50393
0.05216	3.66354	0.05202	3.61506	0.05252	3.59974	0.05247	3.58548	0.05293	3.58516	0.05263	3.57316	0.05282	3.57148	0.05265	3.56215	0.05307	3.56317	0.05353	3.56676	0.05336	3.55788	0.0535	3.55396	0.05339	3.54711	0.05359	3.54389	0.05365	3.54126	0.0535	3.53021	0.05393	3.53476	0.05357	3.52074	0.05405	3.52455	0.05391	3.516	0.05425	3.51669	0.05435	3.51259	0.05444	3.50809	0.05495	3.51366	0.05491	3.50582
0.05255	3.66459	0.05241	3.61625	0.05292	3.60104	0.05286	3.5869	0.05332	3.5866	0.05303	3.57468	0.05322	3.57305	0.05305	3.56376	0.05347	3.5648	0.05393	3.56843	0.05376	3.55958	0.0539	3.55568	0.05379	3.54883	0.05399	3.54563	0.05405	3.54302	0.0539	3.53197	0.05434	3.53654	0.05397	3.52254	0.05446	3.52638	0.05432	3.5178	0.05466	3.51851	0.05476	3.51442	0.05485	3.50993	0.05536	3.51552	0.05532	3.5077
0.05294	3.66563	0.0528	3.61743	0.05331	3.60232	0.05325	3.58829	0.05372	3.58802	0.05342	3.57618	0.05361	3.5746	0.05344	3.56535	0.05387	3.56642	0.05433	3.57008	0.05416	3.56126	0.0543	3.55738	0.05419	3.55054	0.0544	3.54736	0.05445	3.54475	0.0543	3.5337	0.05474	3.53831	0.05437	3.52432	0.05486	3.52819	0.05472	3.51959	0.05507	3.52031	0.05517	3.51623	0.05526	3.51176	0.05577	3.51737	0.05573	3.50956
0.05333	3.66665	0.05319	3.61859	0.05371	3.60358	0.05365	3.58966	0.05412	3.58941	0.05382	3.57766	0.05401	3.57613	0.05384	3.56691	0.05427	3.56801	0.05474	3.57171	0.05457	3.56292	0.0547	3.55906	0.0546	3.55223	0.0548	3.54906	0.05486	3.54647	0.0547	3.53542	0.05515	3.54005	0.05478	3.52607	0.05527	3.52998	0.05513	3.52136	0.05548	3.52209	0.05558	3.51801	0.05567	3.51356	0.05619	3.5192	0.05615	3.5114
0.05373	3.66764	0.05358	3.61973	0.0541	3.60483	0.05404	3.59101	0.05452	3.59079	0.05421	3.57912	0.05441	3.57764	0.05424	3.56846	0.05467	3.56959	0.05514	3.57331	0.05497	3.56455	0.05511	3.56072	0.055	3.5539	0.0552	3.55075	0.05526	3.54817	0.0551	3.53712	0.05555	3.54177	0.05518	3.52781	0.05568	3.53174	0.05553	3.52311	0.05589	3.52385	0.05598	3.51978	0.05608	3.51534	0.0566	3.521	0.05656	3.51322
0.05412	3.66862	0.05397	3.62085	0.0545	3.60605	0.05444	3.59234	0.05492	3.59215	0.05461	3.58055	0.0548	3.57913	0.05463	3.56999	0.05506	3.57114	0.05554	3.5749	0.05537	3.56616	0.05551	3.56235	0.0554	3.55555	0.05561	3.55241	0.05566	3.54984	0.05551	3.53879	0.05596	3.54348	0.05558	3.52952	0.05608	3.53349	0.05594	3.52483	0.05629	3.52559	0.05639	3.52153	0.05649	3.51711	0.05701	3.52279	0.05697	3.51502
0.05451	3.66959	0.05436	3.62195	0.05489	3.60725	0.05483	3.59365	0.05531	3.59348	0.055	3.58196	0.0552	3.58059	0.05503	3.5715	0.05546	3.57267	0.05594	3.57647	0.05577	3.56776	0.05591	3.56397	0.0558	3.55719	0.05601	3.55405	0.05607	3.55151	0.05591	3.54045	0.05636	3.54517	0.05598	3.53122	0.05649	3.53521	0.05634	3.52654	0.0567	3.52731	0.0568	3.52327	0.0569	3.51886	0.05742	3.52456	0.05739	3.51681
0.0549	3.67055	0.05475	3.62305	0.05529	3.60843	0.05523	3.59494	0.05571	3.5948	0.0554	3.58335	0.0556	3.58204	0.05542	3.57299	0.05586	3.57419	0.05635	3.57802	0.05617	3.56933	0.05631	3.56556	0.0562	3.55882	0.05641	3.55567	0.05647	3.55315	0.05631	3.54209	0.05677	3.54683	0.05639	3.53289	0.0569	3.53692	0.05675	3.52823	0.05711	3.52901	0.05721	3.52498	0.05731	3.52059	0.05784	3.52631	0.0578	3.51857
0.0553	3.67149	0.05514	3.62412	0.05568	3.6096	0.05562	3.59621	0.05611	3.5961	0.0558	3.58472	0.056	3.58346	0.05582	3.57446	0.05626	3.57568	0.05675	3.57955	0.05657	3.57088	0.05672	3.56714	0.0566	3.56043	0.05682	3.55728	0.05687	3.55477	0.05671	3.54372	0.05718	3.54848	0.05679	3.53455	0.0573	3.5386	0.05716	3.52989	0.05752	3.5307	0.05762	3.52668	0.05772	3.5223	0.05825	3.52804	0.05821	3.52032
0.05569	3.67242	0.05553	3.62518	0.05608	3.61074	0.05602	3.59747	0.05651	3.59738	0.05619	3.58608	0.05639	3.58486	0.05621	3.57591	0.05666	3.57716	0.05715	3.58105	0.05697	3.57242	0.05712	3.56869	0.057	3.56202	0.05722	3.55886	0.05728	3.55637	0.05712	3.54532	0.05758	3.55011	0.05719	3.53619	0.05771	3.54026	0.05756	3.53154	0.05793	3.53236	0.05803	3.52835	0.05813	3.52399	0.05866	3.52975	0.05862	3.52204
0.05608	3.67334	0.05593	3.62621	0.05647	3.61187	0.05641	3.5987	0.05691	3.59864	0.05659	3.58741	0.05679	3.58625	0.05661	3.57734	0.05706	3.57861	0.05755	3.58254	0.05737	3.57393	0.05752	3.57024	0.05741	3.5636	0.05762	3.56043	0.05768	3.55795	0.05752	3.54691	0.05799	3.55172	0.05759	3.53781	0.05811	3.54191	0.05797	3.53317	0.05833	3.534	0.05844	3.53001	0.05853	3.52566	0.05908	3.53144	0.05904	3.52375
0.05647	3.67425	0.05632	3.62723	0.05687	3.61298	0.05681	3.59992	0.0573	3.59988	0.05698	3.58873	0.05719	3.5876	0.05701	3.57875	0.05746	3.58005	0.05796	3.584	0.05778	3.57543	0.05792	3.57176	0.05781	3.56516	0.05802	3.56197	0.05808	3.55952	0.05792	3.54848	0.05839	3.55331	0.058	3.53941	0.05852	3.54353	0.05837	3.53479	0.05874	3.53563	0.05885	3.53165	0.05894	3.52731	0.05949	3.53312	0.05945	3.52544
0.05686	3.67513	0.05671	3.62823	0.05726	3.61407	0.0572	3.60112	0.0577	3.6011	0.05738	3.59003	0.05758	3.58895	0.0574	3.58015	0.05786	3.58147	0.05836	3.58545	0.05818	3.5769	0.05833	3.57326	0.05821	3.5667	0.05843	3.5635	0.05849	3.56106	0.05832	3.55004	0.0588	3.55488	0.0584	3.54099	0.05893	3.54513	0.05878	3.53639	0.05915	3.53725	0.05925	3.53327	0.05935	3.52895	0.0599	3.53478	0.05986	3.52712
0.05726	3.676	0.0571	3.62921	0.05766	3.61515	0.05759	3.6023	0.0581	3.60231	0.05777	3.59131	0.05798	3.59027	0.0578	3.58153	0.05826	3.58287	0.05876	3.58688	0.05858	3.57836	0.05873	3.57475	0.05861	3.56823	0.05883	3.56502	0.05889	3.56259	0.05872	3.55158	0.0592	3.55643	0.0588	3.54256	0.05933	3.54672	0.05918	3.53797	0.05956	3.53885	0.05966	3.53488	0.05976	3.53057	0.06032	3.53642	0.06028	3.52878
0.05765	3.67686	0.05749	3.63019	0.05805	3.61621	0.05799	3.60346	0.0585	3.60351	0.05817	3.59257	0.05838	3.59157	0.05819	3.58289	0.05866	3.58426	0.05916	3.58829	0.05898	3.5798	0.05913	3.57622	0.05901	3.56974	0.05923	3.56651	0.05929	3.5641	0.05913	3.5531	0.05961	3.55797	0.05921	3.54412	0.05974	3.54829	0.05959	3.53954	0.05997	3.54043	0.06007	3.53647	0.06017	3.53217	0.06073	3.53805	0.06069	3.53042
0.05804	3.6777	0.05788	3.63114	0.05845	3.61725	0.05838	3.6046	0.0589	3.60469	0.05857	3.59382	0.05877	3.59285	0.05859	3.58423	0.05905	3.58562	0.05957	3.58969	0.05938	3.58122	0.05953	3.57767	0.05941	3.57123	0.05964	3.56799	0.0597	3.5656	0.05953	3.5546	0.06001	3.55949	0.05961	3.54565	0.06015	3.54984	0.05999	3.54108	0.06037	3.542	0.06048	3.53805	0.06058	3.53376	0.06114	3.53965	0.0611	3.53204
0.05843	3.67852	0.05827	3.63209	0.05884	3.61828	0.05878	3.60573	0.05929	3.60585	0.05896	3.59505	0.05917	3.59411	0.05899	3.58556	0.05945	3.58697	0.05997	3.59107	0.05978	3.58262	0.05993	3.5791	0.05981	3.57271	0.06004	3.56946	0.0601	3.56708	0.05993	3.55609	0.06042	3.56099	0.06001	3.54717	0.06055	3.55138	0.0604	3.54262	0.06078	3.54354	0.06089	3.53961	0.06099	3.53534	0.06156	3.54125	0.06151	3.53365
0.05882	3.67934	0.05866	3.63302	0.05924	3.61928	0.05917	3.60685	0.05969	3.60699	0.05936	3.59627	0.05957	3.59536	0.05938	3.58687	0.05985	3.58831	0.06037	3.59243	0.06018	3.584	0.06034	3.58052	0.06022	3.57417	0.06044	3.5709	0.0605	3.56855	0.06033	3.55756	0.06082	3.56248	0.06041	3.54867	0.06096	3.55289	0.0608	3.54413	0.06119	3.54508	0.0613	3.54115	0.0614	3.53689	0.06197	3.54282	0.06193	3.53524
0.05922	3.68015	0.05905	3.63393	0.05963	3.62028	0.05957	3.60794	0.06009	3.60812	0.05975	3.59747	0.05997	3.59659	0.05978	3.58816	0.06025	3.58962	0.06077	3.59377	0.06059	3.58537	0.06074	3.58192	0.06062	3.57561	0.06085	3.57234	0.06091	3.56999	0.06074	3.55901	0.06123	3.56395	0.06082	3.55016	0.06137	3.55438	0.06121	3.54563	0.0616	3.54659	0.06171	3.54268	0.06181	3.53843	0.06238	3.54438	0.06234	3.53681
0.05961	3.68094	0.05945	3.63484	0.06003	3.62126	0.05996	3.60903	0.06049	3.60924	0.06015	3.59865	0.06036	3.5978	0.06017	3.58944	0.06065	3.59092	0.06117	3.5951	0.06099	3.58671	0.06114	3.5833	0.06102	3.57703	0.06125	3.57375	0.06131	3.57142	0.06114	3.56046	0.06163	3.5654	0.06122	3.55163	0.06177	3.55586	0.06161	3.54712	0.06201	3.5481	0.06211	3.54419	0.06222	3.53996	0.0628	3.54593	0.06275	3.53838
0.06	3.6817	0.05984	3.63573	0.06042	3.62222	0.06036	3.6101	0.06089	3.61034	0.06055	3.59982	0.06076	3.59899	0.06057	3.5907	0.06105	3.59221	0.06158	3.59641	0.06139	3.58804	0.06154	3.58467	0.06142	3.57844	0.06165	3.57515	0.06171	3.57284	0.06154	3.56189	0.06204	3.56684	0.06162	3.55308	0.06218	3.55732	0.06202	3.54859	0.06241	3.54958	0.06252	3.54569	0.06263	3.54147	0.06321	3.54746	0.06317	3.53992
0.06039	3.68246	0.06023	3.63662	0.06082	3.62317	0.06075	3.61115	0.06128	3.61143	0.06094	3.60098	0.06116	3.60017	0.06097	3.59195	0.06145	3.59348	0.06198	3.5977	0.06179	3.58936	0.06195	3.58602	0.06182	3.57983	0.06205	3.57653	0.06212	3.57424	0.06194	3.5633	0.06245	3.56826	0.06202	3.55453	0.06259	3.55877	0.06242	3.55005	0.06282	3.55106	0.06293	3.54717	0.06304	3.54297	0.06362	3.54898	0.06358	3.54145
0.06079	3.6832	0.06062	3.6375	0.06121	3.6241	0.06114	3.61218	0.06168	3.6125	0.06134	3.60211	0.06155	3.60133	0.06136	3.59318	0.06185	3.59473	0.06238	3.59898	0.06219	3.59065	0.06235	3.58735	0.06222	3.58121	0.06246	3.5779	0.06252	3.57563	0.06234	3.56469	0.06285	3.56966	0.06243	3.55595	0.06299	3.5602	0.06283	3.55149	0.06323	3.55251	0.06334	3.54864	0.06345	3.54445	0.06404	3.55048	0.06399	3.54297
0.06118	3.68393	0.06101	3.63837	0.06161	3.62502	0.06154	3.6132	0.06208	3.61356	0.06173	3.60324	0.06195	3.60248	0.06176	3.5944	0.06225	3.59597	0.06278	3.60025	0.06259	3.59193	0.06275	3.58867	0.06263	3.58256	0.06286	3.57926	0.06292	3.577	0.06275	3.56608	0.06326	3.57106	0.06283	3.55737	0.0634	3.56162	0.06324	3.55292	0.06364	3.55396	0.06375	3.5501	0.06386	3.54592	0.06445	3.55196	0.06441	3.54447
0.06157	3.68465	0.0614	3.63923	0.062	3.62593	0.06193	3.61421	0.06248	3.61461	0.06213	3.60434	0.06235	3.60362	0.06215	3.5956	0.06265	3.5972	0.06319	3.6015	0.06299	3.5932	0.06315	3.58997	0.06303	3.5839	0.06326	3.5806	0.06333	3.57836	0.06315	3.56744	0.06366	3.57243	0.06323	3.55876	0.0638	3.56302	0.06364	3.55433	0.06405	3.55538	0.06416	3.55154	0.06427	3.54738	0.06486	3.55343	0.06482	3.54595
0.06196	3.68536	0.06179	3.64007	0.0624	3.62683	0.06233	3.6152	0.06288	3.61563	0.06252	3.60544	0.06275	3.60475	0.06255	3.59679	0.06304	3.59841	0.06359	3.60273	0.06339	3.59446	0.06355	3.59126	0.06343	3.58522	0.06367	3.58193	0.06373	3.5797	0.06355	3.56879	0.06407	3.5738	0.06364	3.56015	0.06421	3.56441	0.06405	3.55572	0.06445	3.5568	0.06457	3.55296	0.06467	3.54882	0.06528	3.55488	0.06523	3.54742
0.06235	3.68607	0.06218	3.6409	0.06279	3.62771	0.06272	3.61617	0.06327	3.61665	0.06292	3.60652	0.06314	3.60586	0.06294	3.59796	0.06344	3.5996	0.06399	3.60395	0.0638	3.5957	0.06396	3.59253	0.06383	3.58653	0.06407	3.58324	0.06413	3.58102	0.06395	3.57013	0.06447	3.57514	0.06404	3.56151	0.06462	3.56578	0.06445	3.55711	0.06486	3.5582	0.06498	3.55437	0.06508	3.55025	0.06569	3.55632	0.06564	3.54888
0.06275	3.68677	0.06257	3.64173	0.06319	3.62859	0.06312	3.61714	0.06367	3.61765	0.06332	3.60759	0.06354	3.60696	0.06334	3.59912	0.06384	3.60078	0.06439	3.60515	0.0642	3.59693	0.06436	3.59379	0.06423	3.58781	0.06447	3.58454	0.06454	3.58233	0.06436	3.57145	0.06488	3.57648	0.06444	3.56287	0.06502	3.56714	0.06486	3.55848	0.06527	3.55958	0.06538	3.55577	0.06549	3.55166	0.0661	3.55774	0.06606	3.55032
0.06314	3.68745	0.06297	3.64254	0.06358	3.62945	0.06351	3.61808	0.06407	3.61864	0.06371	3.60864	0.06394	3.60805	0.06374	3.60027	0.06424	3.60194	0.0648	3.60634	0.0646	3.59814	0.06476	3.59504	0.06463	3.58908	0.06487	3.58583	0.06494	3.58363	0.06476	3.57276	0.06528	3.5778	0.06484	3.56421	0.06543	3.56848	0.06526	3.55984	0.06568	3.56095	0.06579	3.55715	0.0659	3.55306	0.06652	3.55916	0.06647	3.55174
0.06353	3.68812	0.06336	3.64333	0.06397	3.6303	0.06391	3.61902	0.06447	3.61961	0.06411	3.60968	0.06433	3.60913	0.06413	3.6014	0.06464	3.6031	0.0652	3.60751	0.065	3.59934	0.06516	3.59627	0.06503	3.59034	0.06528	3.5871	0.06534	3.58491	0.06516	3.57406	0.06569	3.5791	0.06525	3.56554	0.06584	3.56981	0.06567	3.56119	0.06609	3.56231	0.0662	3.55852	0.06631	3.55444	0.06693	3.56056	0.06688	3.55315
0.06392	3.68879	0.06375	3.64411	0.06437	3.63115	0.0643	3.61994	0.06486	3.62058	0.0645	3.61071	0.06473	3.6102	0.06453	3.60252	0.06504	3.60424	0.0656	3.60868	0.0654	3.60053	0.06557	3.59748	0.06544	3.59158	0.06568	3.58836	0.06575	3.58618	0.06556	3.57534	0.06609	3.5804	0.06565	3.56686	0.06624	3.57113	0.06607	3.56252	0.06649	3.56366	0.06661	3.55988	0.06672	3.55582	0.06734	3.56195	0.06729	3.55455
0.06432	3.68945	0.06414	3.64488	0.06476	3.63199	0.06469	3.62084	0.06526	3.62153	0.0649	3.61173	0.06513	3.61126	0.06492	3.60363	0.06544	3.60536	0.066	3.60983	0.0658	3.60171	0.06597	3.59868	0.06584	3.5928	0.06608	3.58961	0.06615	3.58743	0.06597	3.5766	0.0665	3.58168	0.06605	3.56817	0.06665	3.57244	0.06648	3.56384	0.0669	3.565	0.06702	3.56123	0.06713	3.55718	0.06775	3.56332	0.06771	3.55594
[truncated: 5,368 more rows]
[truncated: 10 more columns]

## Sheet: Figure 2d
Figure 2c																																			Figure 2d
10	--	20	--	30	--	40	--	50	--	60	--	70	--	80	--	90	--	100	--	110	--	120	--	130	--	140	--	150	--	160	--	170	--	180	--	190	--	200	--	210	--	220	--	230	--	240	--	250	--
[truncated: 7,681 more rows]
[truncated: 10 more columns]

## Sheet: Figure 2e
Figure 2e
[truncated: 297 more rows]

## Sheet: Figure 3a
Figure 3a
LR								LSLR			LSLR
	pristine			after 1 cycle					pristine			after 1 cycle
[truncated: 7,002 more rows]

[truncated: 38 more sheets: Figure 3b, Figure 3c, Figure 3d, Figure 4a, Figure 4b, Figure 4c, Figure 4d, Figure 4e, Figure 4f, Figure 4g, Figure 5a, Figure 5b, Supplementary Figure 1_x0009__x0009__x0009__x0009_, Supplementary Figure 2a_x0009__x0009__x0009__x0009_, Supplementary Figure 3a_x0009__x0009__x0009__x0009_, Supplementary Figure 3b_x0009__x0009__x0009__x0009_, Supplementary Figure 4_x0009__x0009__x0009__x0009_, Supplementary Figure 6a_x0009__x0009__x0009__x0009_, Supplementary Figure 6b_x0009__x0009__x0009__x0009_, Supplementary Figure 11_x0009__x0009__x0009__x0009_ …]
